# Supplementary material for: Pyrethroid-treated bed nets impair blood feeding performance in insecticide resistant mosquitoes
Source: Sci Rep. 2023 Jun 21;13:10055. doi: 10.1038/s41598-023-35958-z (PMC10284836; doi:10.1038/s41598-023-35958-z)
Supplement: Supplementary file 1 — Supplementary Information 1. [file 41598_2023_35958_MOESM1_ESM.csv]

ID	date	egg.batch	age	treatment	strain	mean.wings	blood.volume	above.10.min	enter.box	feeding.status	defecation	fly.away.after	overall.net.contact	overall.blood.feeding	defeacation.time	first.apperance	first.contact	first.landing	first.probing	first.insert	first.bloodfeeding	first.defaecating	first.resting.side	total.flying.episodes	total.flying	total.landings
1	20/07/2020	1	4	UTN	Vk7	2.97605	5.997742905	0	1	1	1	1	144.297	132.548	93.032	1.101	2.601	2.601	7.1	7.1	10.852	50.368	150.318	2	4.914	1
2	20/07/2020	1	4	UTN	Vk7	3.10705	3.923757041	1	1	1	1	0	748.402	499.206	117.225	4.089	135.342	135.342	179.688	209.938	212.938	594.919	NA	9	41.756	3
3	20/07/2020	1	4	UTN	Vk7	3.2021	4.994988827	0	1	1	1	0	650.039	342.361	206.054	0	4.85	4.85	4.85	9.963	29.406	165.713	NA	1	0.001	1
4	20/07/2020	1	4	UTN	Vk7	3.2021	4.801931236	1	1	1	1	0	738.577	532.485	429.18	12.101	55	55	57.5	63.435	80.936	184.241	NA	2	24.247	1
5	20/07/2020	1	4	UTN	Vk7	3.0583	4.689823892	0	1	1	1	1	581.986	327.757	232.616	0.604	3.605	3.605	5.945	5.945	11.354	106.495	584.028	2	4.501	1
6	20/07/2020	1	4	UTN	Vk7	2.95745	4.764562121	1	1	1	1	0	669.345	446.719	256.419	2.352	76.508	76.508	82.009	150.807	154.807	345.107	NA	5	40.931	4
7	20/07/2020	1	4	UTN	Vk7	3.2277	6.483541396	1	1	1	0	0	672.469	480.158	NA	2.103	52.528	52.528	53.282	62.531	65.033	NA	NA	5	21.425	1
8	20/07/2020	1	4	UTN	Vk7	2.70015	3.71822691	1	1	1	1	0	566.16	356.205	139.539	397.018	400.267	400.267	400.267	437.406	442.908	659.574	NA	3	6.996	2
9	20/07/2020	1	4	UTN	Vk7	2.7552	NA	0	0	0	NA	NA	NA	NA	NA	NA	NA	NA	NA	NA	NA	NA	NA	0	NA	NA
10	20/07/2020	1	4	UTN	Vk7	2.90445	NA	0	1	0	0	NA	11.997	NA	NA	52.877	233.12	233.12	234.12	NA	NA	NA	NA	11	103.582	1
11	21/07/2020	1	5	P2	Vk7	3.16095	NA	0	1	0	0	NA	42.112	NA	NA	0.351	146.299	146.299	147.3	NA	NA	NA	NA	11	61.741	5
12	21/07/2020	1	5	P2	Vk7	2.885	NA	0	1	0	0	NA	19.492	NA	NA	13.62	15.372	15.372	NA	NA	NA	NA	NA	15	52.06	6
13	21/07/2020	1	5	P2	Vk7	NA	NA	0	1	1	0	1	164.714	104.881	NA	4.1	10.852	16.602	17.102	29.979	74.939	NA	182.571	5	18.997	2
14	21/07/2020	1	5	P2	Vk7	3.23325	NA	0	1	0	0	NA	4.995	NA	NA	4.351	7.354	7.354	7.853	NA	NA	NA	NA	6	43.043	2
15	21/07/2020	1	5	P2	Vk7	3.1256	2.914790945	0	1	1	1	1	166.188	102.942	34.349	1.101	35.45	42.7	70.305	81.305	103.298	171.891	209.144	4	39.096	2
16	21/07/2020	1	5	P2	Vk7	NA	NA	0	1	0	0	NA	66.248	NA	NA	30.097	49.101	49.101	50.601	NA	NA	NA	NA	19	164.78	8
17	21/07/2020	1	5	P2	Vk7	3.1186	NA	0	1	0	0	NA	37.775	NA	NA	18.615	20.867	65.189	70.693	NA	NA	NA	NA	18	36.689	6
18	21/07/2020	1	5	P2	Vk7	3.0759	0.784751408	0	1	1	1	1	258.98	184.508	51.651	42.45	72.189	72.189	73.941	91.701	142.918	275.775	336.677	7	24.992	4
19	21/07/2020	1	5	P2	Vk7	3.020211	4.110602614	0	1	1	0	1	163.483	122.721	NA	3.101	4.601	4.601	10.634	10.634	46.752	NA	171.897	9	20.663	4
20	21/07/2020	1	5	P2	Vk7	3.00305	3.288482091	0	1	1	0	1	159.788	96.286	NA	54.849	58.599	58.599	64.349	110.085	136.941	NA	253.758	9	41.441	9
21	21/07/2020	1	5	UTN	Vk7	3.09445	4.185340844	0	1	1	1	0	609.697	360.434	150.204	20.354	40.92	40.92	41.447	46.698	108.171	318.401	NA	2	14.499	1
22	21/07/2020	1	5	UTN	Vk7	3.043	3.867703369	0	1	1	1	1	151.243	128.499	27.252	0.351	35.289	35.289	36.534	37.536	55.788	157.035	188.038	5	16.508	1
23	21/07/2020	1	5	UTN	Vk7	3.2296	3.363220321	0	1	1	1	0	464.45	188.088	80.628	160.381	164.383	164.383	165.879	201.688	235.219	342.679	NA	3	17.747	2
24	21/07/2020	1	5	UTN	Vk7	2.9844	3.344535763	0	1	1	1	0	528.667	324.503	237.39	113.102	118.602	118.602	119.354	132.104	136.356	223.469	NA	2	6.748	2
25	21/07/2020	1	5	UTN	Vk7	2.7249	1.457395472	0	1	1	1	1	425.247	339.277	268.999	44.907	47.907	47.907	48.657	50.574	78.101	148.379	474.656	2	4.497	1
26	21/07/2020	1	5	UTN	Vk7	3.1645	3.942441598	0	1	1	1	0	698.429	491.501	153.251	0.853	17.853	17.853	18.853	48.036	50.287	388.537	NA	2	22	2
27	21/07/2020	1	5	UTN	Vk7	3.0816	3.606119566	0	1	1	1	0	589.354	208.61	126.499	2.601	41.629	41.629	42.129	85.379	107.213	189.324	NA	4	40.242	3
28	21/07/2020	1	5	UTN	Vk7	2.90245	3.811649697	0	1	1	1	0	537.83	388.972	276.639	63.157	112.185	112.185	112.936	112.936	119.602	231.935	NA	1	28.246	1
29	21/07/2020	1	5	UTN	Vk7	2.7055	2.802683601	1	1	1	1	1	565.024	524.666	289.222	103.413	106.158	106.158	107.407	108.911	144.771	380.215	672.689	2	4.246	1
30	23/07/2020	2	4	UTN	kis	2.8094	4.379689011	0	1	1	0	1	259.245	170.82	NA	281.007	296.756	297.757	299.507	340.755	406.609	NA	593.01	7	31.493	3
31	23/07/2020	2	4	UTN	kis	3.07485	3.789518151	1	1	1	1	0	410.508	178.761	142.011	16.614	174.804	174.804	175.554	358.244	396.244	432.994	NA	15	55.052	2
32	23/07/2020	2	4	UTN	kis	3.1532	NA	0	1	0	NA	NA	1.749	NA	NA	4.35	258.259	258.259	NA	NA	NA	NA	NA	6	48.746	1
33	23/07/2020	2	4	UTN	kis	NA	3.354655413	1	1	1	1	0	300.859	89.567	4.635	420.85	470.919	470.919	475.782	475.782	487.192	572.124	NA	2	39.067	1
34	23/07/2020	2	4	UTN	kis	3.1533	3.572086782	1	1	1	1	0	360.076	162.749	68.749	295.353	339.851	339.851	416.768	483.518	500.267	594.267	NA	7	56.49	5
35	23/07/2020	2	4	UTN	kis	3.07635	3.680802467	0	1	1	1	1	292.496	233.499	149.249	231.487	242.488	242.488	243.988	270.739	293.238	377.488	540.738	2	14.998	1
36	23/07/2020	2	4	UTN	kis	3.1932	4.255442514	0	1	1	1	1	591.314	178.249	100	21.605	23.352	23.352	25.102	25.102	49.92	128.169	619.919	2	6.994	1
37	23/07/2020	2	4	UTN	kis	3.06315	3.711864091	1	1	1	1	0	642.088	432.908	320.658	17.147	117.306	117.306	118.056	129.056	147.238	259.488	NA	5	18.995	1
38	23/07/2020	2	4	UTN	kis	3.00295	NA	0	1	0	NA	NA	38.746	NA	NA	212.329	284.079	284.079	285.329	NA	NA	NA	NA	8	25.991	2
39	23/07/2020	2	4	UTN	kis	3.04445	NA	0	1	0	NA	NA	31.749	NA	NA	32.17	334.282	334.282	335.783	NA	NA	NA	NA	7	67.741	1
40	23/07/2020	2	4	UTN	kis	3.08445	1.956882324	1	1	1	1	0	453.41	200.112	68.249	455.328	528.237	528.237	544.988	544.988	611.92	743.783	NA	2	22.998	1
41	23/07/2020	2	4	UTN	kis	3.10355	NA	0	1	0	NA	NA	74.243	NA	NA	137.435	144.935	144.935	146.185	NA	NA	NA	NA	15	187.234	4
42	23/07/2020	2	4	UTN	kis	3.1853	2.935323486	0	1	1	1	0	627.747	360.582	124.581	20.685	23.935	23.935	25.436	33.602	73.435	309.436	NA	1	3.249	1
43	23/07/2020	2	4	UTN	kis	2.9838	4.177788454	0	1	1	1	0	598.999	246.334	196.583	0.601	51.184	51.184	52.436	52.436	72.184	121.935	NA	3	7.998	1
44	24/07/2020	2	5	UTN	kis	2.994895	2.531522372	0	1	1	1	0	588.838	298.794	175.294	17.283	57.42	57.42	58.42	66.67	137.556	261.056	NA	3	31.499	1
45	24/07/2020	2	5	UTN	kis	3.093005	3.308062976	0	1	1	1	0	528.574	297.248	213.999	116.697	120.948	122.766	122.766	146.698	167.525	250.774	NA	1	4.25	1
46	24/07/2020	2	5	UTN	kis	3.001595	2.997446734	1	1	1	1	0	619.353	376.166	332.165	170.021	178.518	178.518	179.519	227.518	241.518	285.519	NA	1	8.496	1
47	24/07/2020	2	5	UTN	kis	3.02038	NA	0	1	0	NA	NA	0	NA	NA	216.437	NA	NA	NA	NA	NA	NA	NA	1	51.255	0
48	24/07/2020	2	5	UTN	kis	2.969452	3.044039171	0	1	1	1	0	640.686	416.5	311.749	3.101	168.488	168.488	170.488	185.239	191.237	295.988	NA	1	6.7	1
49	24/07/2020	2	5	UTN	kis	2.9294	4.177788454	1	1	1	1	0	789.442	432.749	348.999	28.307	31.056	31.056	31.556	36.806	207.806	291.556	NA	1	2.748	1
50	24/07/2020	2	5	UTN	kis	2.91974	4.193319266	1	1	1	1	0	727.164	485.166	63.999	15.185	45.517	45.517	46.268	77.018	107.518	528.685	NA	4	14.245	1
51	24/07/2020	2	5	UTN	kis	2.98298	5.404722609	1	1	1	1	0	771.872	582.583	498.75	21.435	27.685	27.685	27.685	41.684	56.435	140.268	NA	1	6.249	1
52	24/07/2020	2	5	UTN	kis	2.951441	2.780015365	0	1	1	1	0	554.414	280.09	154.249	6.601	87.079	87.079	88.579	127.329	169.079	294.92	NA	5	32.746	1
53	24/07/2020	2	5	UTN	kis	2.961785	4.177788454	0	1	1	0	0	539.235	473	0	110.685	111.934	111.934	112.685	124.268	163.768	NA	NA	1	1.248	1
54	24/07/2020	2	5	UTN	kis	2.918565	2.88873105	0	1	1	1	0	452.338	118.249	42.499	196.147	198.397	198.397	198.647	205.896	254.396	330.146	NA	1	2.249	1
55	24/07/2020	2	5	P2	kis	2.48	NA	0	1	0	NA	NA	64.991	NA	NA	23.633	426.909	426.909	429.908	NA	NA	NA	NA	7	93.506	2
56	24/07/2020	2	5	P2	kis	2.66385	2.655768868	0	1	1	1	1	453.596	346.399	193.2	1.151	7.576	7.576	7.576	15.976	87.751	240.95	461.175	1	0.399	1
57	24/07/2020	2	5	P2	kis	2.8411	3.245939728	1	1	1	1	0	237.945	162.275	73.099	99.625	508.576	508.576	587.276	594.625	631.1	720.276	821.878	18	108.961	2
58	24/07/2020	2	5	P2	kis	2.8411	1.708389331	0	1	1	1	1	207.122	152.659	49.279	4.026	93.43	93.43	94.23	142.234	147.622	251.002	NA	6	51.695	1
59	24/07/2020	2	5	P2	kis	2.8411	3.494432722	0	1	1	1	1	374.932	309.103	70.36	32.104	36.955	36.955	37.455	38.187	101.512	340.255	412.641	2	5.599	1
60	24/07/2020	2	5	P2	kis	2.8411	NA	0	1	0	NA	NA	0	NA	NA	3.35	NA	NA	NA	NA	NA	NA	NA	1	232.254	0
61	24/07/2020	2	5	P2	kis	2.898515	1.056095223	0	1	1	1	1	374.894	218.796	24.317	9.019	242.912	242.912	242.912	260.861	300.337	494.816	618.584	8	20.042	1
62	24/07/2020	2	5	P2	kis	2.796	2.345152626	0	1	1	1	1	539.747	148.4	69.574	35.476	40.225	40.225	41.001	45.776	125.4	204.226	581.276	2	6.047	1
63	24/07/2020	2	5	P2	kis	2.8747	2.981915922	0	1	1	1	0	483.511	139.213	19.606	135.48	161.966	161.966	406.53	414.88	425.073	544.68	NA	5	17.845	2
64	24/07/2020	2	5	P2	kis	3.01295	NA	0	1	0	NA	NA	0	NA	NA	23.449	NA	NA	NA	NA	NA	NA	NA	1	11.498	0
65	24/07/2020	2	5	P2	kis	3.19725	5.389191797	0	1	1	1	0	493.292	207.249	103.699	151.626	157.575	157.575	158.076	176.251	185.601	289.151	NA	2	5.948	1
66	27/07/2020	2	4	P2	kis	3.0156	1.087156847	1	1	1	1	1	303.753	158.132	71.234	1.026	1.8	1.8	4.951	8.026	29.49	116.388	307.083	2	2.298	1
67	27/07/2020	2	4	P2	kis	3.0876	2.88873105	0	1	1	1	0	569.307	205.569	82.464	65.649	71.099	71.099	71.874	94.136	121.25	244.355	NA	3	12.622	3
68	27/07/2020	2	4	P2	kis	2.95045	2.997446734	1	1	1	1	0	374.368	71.424	6.925	24.876	436.551	436.551	437.351	486.926	561.501	626	NA	7	19.742	4
69	27/07/2020	2	4	P2	kis	3.0925	4.581589568	0	1	1	1	1	300.893	167.224	31.174	1.826	9.126	9.126	10.201	89.001	126.001	262.051	316.226	4	11.171	4
70	27/07/2020	2	4	P2	kis	3.054	NA	0	1	0	NA	NA	0	NA	NA	2.602	8.652	NA	NA	NA	NA	NA	NA	2	9.799	0
71	27/07/2020	2	4	P2	kis	3.0157	3.727394903	0	1	1	1	1	306.746	195.948	102.724	5.201	41.526	41.526	42.301	42.301	65.751	158.975	349.301	3	9.247	1
72	27/07/2020	2	4	P2	kis	3.0576	NA	0	1	0	NA	NA	0	NA	NA	2.105	NA	NA	NA	NA	NA	NA	NA	1	0.999	0
73	27/07/2020	2	4	P2	kis	2.9843	NA	0	1	0	NA	NA	0	NA	NA	44.403	NA	NA	NA	NA	NA	NA	NA	3	2.003	0
74	27/07/2020	2	4	P2	kis	3.05695	NA	0	1	0	NA	NA	0	NA	NA	54.903	NA	NA	NA	NA	NA	NA	NA	1	2	0
75	27/07/2020	2	4	P2	kis	3.0357	NA	0	0	0	NA	NA	NA	0	NA	NA	NA	NA	NA	NA	NA	NA	NA	0	NA	0
76	27/07/2020	2	4	P2	kis	3.15695	2.547053184	0	1	1	1	1	255.523	113.066	16.432	3.151	4.425	4.425	6.526	12.2	150.759	247.393	266.651	2	2.297	1
77	27/07/2020	2	4	P2	kis	3.1649	3.727394903	0	1	1	1	1	304.461	202.698	142.273	5.401	69.276	69.276	73.45	129.525	151.235	211.66	394.51	7	38.593	4
78	27/07/2020	2	4	P2	kis	NA	NA	0	1	0	NA	NA	0	NA	NA	3.104	NA	NA	NA	NA	NA	NA	NA	11	160.236	0
79	27/07/2020	2	4	P2	kis	2.95635	NA	0	1	0	NA	NA	0	NA	NA	37.295	NA	NA	NA	NA	NA	NA	NA	2	10.248	0
80	27/07/2020	2	4	P2	kis	3.1637	3.8516414	0	1	1	1	1	277.871	215.441	129.374	136.701	138.001	138.001	138.776	165.926	190.076	276.143	417.725	2	3.147	1
81	27/07/2020	2	4	P2	kis	3.0486	NA	0	1	0	NA	NA	53.942	NA	NA	3.102	19.354	20.852	NA	NA	NA	NA	NA	3	12.255	1
82	27/07/2020	2	4	P2	kis	3.0983	3.059569983	1	1	1	1	1	237.077	145.832	1.424	3.851	397.768	397.768	398.818	403.193	659.11	803.518	815.26	5	187.447	3
83	27/07/2020	2	4	P2	kis	3.1203	2.764484553	0	1	1	1	1	416.262	287.473	88.257	22.968	239.226	239.226	240.226	246.176	290.026	489.242	655.78	9	74.894	1
84	16/08/2020	3	4	UTN	kis	3.13595	3.541025158	1	1	1	1	0	527.061	218.75	111.499	263.033	312.466	312.466	313.215	329.466	445.464	547.715	NA	4	14.497	1
85	16/08/2020	3	4	UTN	kis	3.0042	NA	0	0	0	NA	NA	NA	NA	NA	NA	NA	NA	NA	NA	NA	NA	NA	0	NA	0
86	16/08/2020	3	4	UTN	kis	3.13625	2.655768868	0	1	1	1	0	447.79	196.072	122.72	159.209	202.71	202.71	203.711	213.744	303.743	376.494	NA	3	32.248	1
87	16/08/2020	3	4	UTN	kis	3.1136	4.239911702	1	1	1	1	0	651.912	437.165	125.499	37.268	53.768	53.768	54.518	57.768	88.018	399.684	NA	2	7.247	1
88	16/08/2020	3	4	UTN	kis	3.0062	2.267498566	0	1	1	1	0	460.898	198.333	121.999	65.936	187.518	187.518	190.017	200.018	214.268	290.602	NA	5	45.744	1
89	17/08/2020	3	5	UTN	kis	2.98325	4.767959313	1	1	1	1	0	463.096	281.808	199.832	131.261	208.81	208.81	209.561	224.795	229.76	311.736	NA	2	6.496	1
90	17/08/2020	3	5	UTN	kis	2.9043	3.18381648	1	1	1	1	1	327.378	184.304	106.726	446.918	483.529	483.529	483.779	523.336	525.979	603.557	820.413	4	18.497	2
91	17/08/2020	3	5	UTN	kis	3.01205	3.308062976	0	1	1	1	1	247.145	192.572	103.844	7.352	353.654	353.654	356.404	361.654	381.905	470.633	601.803	11	41.739	1
92	17/08/2020	3	5	UTN	kis	3.12395	3.944826272	0	1	1	1	1	230.035	188.876	120.079	21.675	67.122	67.122	68.871	85.872	91.167	159.964	299.411	4	21.244	1
93	17/08/2020	3	5	UTN	kis	3.01215	1.786043391	1	1	1	1	0	581.169	86.491	86.491	30.145	224.967	224.967	225.717	313.247	332.918	553.984	NA	3	6.994	1
94	17/08/2020	3	5	UTN	kis	3.1771	4.286504138	1	1	1	1	1	484.689	327.088	117.598	188.864	193.864	193.864	195.113	202.296	205.296	414.786	681.807	2	8.248	1
95	17/08/2020	3	5	UTN	kis	3.04485	4.59712038	0	1	1	1	1	369.739	301.804	103.443	13.667	233.637	233.637	234.887	290.455	313.328	511.689	617.634	13	47.241	3
96	17/08/2020	3	5	UTN	kis	3.02695	4.907736622	1	1	1	1	0	569.519	368.703	300.133	262.929	278.352	278.352	279.602	287.601	293.259	361.829	NA	3	14.671	1
97	17/08/2020	3	5	UTN	kis	2.89915	2.795546177	1	1	1	1	0	461.414	224.187	107.332	388.63	445.056	445.056	446.306	486.28	509.469	626.324	NA	8	28.32	1
98	17/08/2020	3	5	UTN	kis	2.9193	3.773987339	0	1	1	1	1	312.54	267.966	174.031	6.602	23.102	23.102	23.851	29.379	54.179	148.114	335.946	6	13.09	1
99	17/08/2020	3	5	UTN	kis	2.93	2.733422929	0	1	1	1	1	307.824	218.317	35.24	6.851	22.818	22.818	23.818	23.818	49.179	232.256	331.396	3	9.497	1
100	17/08/2020	3	5	OLY	kis	2.89311	NA	0	1	0	NA	NA	131.779	NA	NA	23.312	56.85	56.85	60.1	NA	NA	NA	NA	49	287.376	24
101	17/08/2020	3	5	OLY	kis	3.01595	2.345152626	0	1	1	1	1	205.286	124.771	49.178	5.976	27.221	27.221	27.221	124.87	147.948	223.541	273.995	21	37.554	13
102	17/08/2020	3	5	OLY	kis	2.91255	NA	0	0	0	NA	NA	0	NA	NA	NA	NA	NA	NA	NA	NA	NA	NA	0	NA	0
103	17/08/2020	3	5	OLY	kis	3.01635	3.370186225	0	1	1	0	1	357.01	152.892	NA	57.187	65.762	65.762	67.037	163.748	246.655	NA	435.387	17	37.529	8
104	17/08/2020	3	5	OLY	kis	3.04196	2.811076989	0	1	1	1	1	275.221	248.138	146.402	8.294	211.263	211.263	211.763	211.763	238.348	340.084	487.012	10	41.943	1
105	17/08/2020	3	5	OLY	kis	2.9135	2.112190445	0	1	1	0	1	190.719	117.227	NA	4.676	31.29	31.29	33.415	55.232	104.565	NA	225.668	52	90.158	5
106	18/08/2020	3	5	OLY	kis	2.81647	0.170838933	0	1	1	1	1	136.961	65.132	3.099	15.76	111.01	111.01	115.16	148.775	184.418	246.451	251.35	18	27.956	2
107	18/08/2020	3	5	OLY	kis	2.7618	NA	0	1	0	NA	NA	192.915	NA	NA	31.828	48.323	48.323	49.078	98.578	NA	NA	NA	33	126.667	9
108	18/08/2020	3	5	OLY	kis	NA	NA	0	1	0	NA	NA	0	NA	NA	50.046	NA	NA	NA	NA	NA	NA	NA	2	14	0
109	18/08/2020	3	5	OLY	kis	2.96176	2.22090613	0	1	1	1	1	227.744	151.874	28.249	6.326	39.634	39.634	46.06	97.851	115.41	267.285	268.826	9	20.431	3
110	18/08/2020	3	5	OLY	kis	2.7927	1.661796894	1	1	1	1	1	343.149	128.342	59.866	98.66	353.276	353.276	353.801	472.676	590.867	659.343	721.585	8	23.093	5
111	18/08/2020	3	5	OLY	kis	2.78342	NA	0	1	0	NA	NA	0	NA	NA	11.227	NA	NA	NA	NA	NA	NA	NA	4	11.25	0
112	18/08/2020	3	5	OLY	kis	2.815975	2.034536385	0	1	1	1	1	377.619	277.925	14.4	33.835	38.96	153.66	153.66	245.676	260.267	523.792	559.3	13	129.485	6
113	18/08/2020	3	5	OLY	kis	2.981475	1.801574203	0	1	1	1	1	256.226	166.915	67.89	232.876	238.376	238.376	238.876	390.842	410.151	509.176	639.401	14	77.239	2
114	18/08/2020	3	5	OLY	kis	3.01603	3.370186225	0	1	1	1	1	261.379	236.715	154.457	0.75	106.01	106.01	106.285	116.668	120.543	202.801	368.169	12	26.791	1
115	18/08/2020	3	5	OLY	kis	3.01878	2.702361305	0	1	1	1	1	233.506	166.44	52.399	23.25	32.275	32.275	33.025	42.926	81.151	195.192	268.334	12	20.839	1
116	18/08/2020	3	5	OLY	kis	2.91503	3.199347292	0	1	1	1	1	147.33	116.791	42.24	3.101	30.526	30.526	31.026	52.718	60.542	135.093	179.409	8	34.993	1
117	18/08/2020	3	5	OLY	kis	2.96172	2.531522372	0	1	1	1	1	216.711	117.74	59.475	20.435	32.26	32.26	32.76	106.36	126.585	184.85	248.476	16	72.638	2
118	18/08/2020	3	5	OLY	kis	2.944715	2.780015365	1	1	1	1	1	308.612	170.399	20.365	78.935	298.143	298.143	300.993	559.138	577.526	727.56	748.943	13	117.895	3
119	18/08/2020	3	5	OLY	kis	2.781766	1.584142834	1	1	1	0	1	286.112	225.433	NA	319.893	451.385	451.385	451.385	454.035	511.567	NA	738.276	9	25.392	1
120	18/08/2020	3	5	OLY	kis	2.74168	NA	0	1	0	NA	NA	0	NA	NA	103.911	NA	NA	NA	NA	NA	NA	NA	6	25.246	0
121	18/08/2020	3	6	UTN	kis	3.1052	3.789518151	1	1	1	1	0	595.357	399.749	150.554	150.963	157.963	157.963	158.963	164.213	173.102	422.297	NA	2	5.748	1
122	18/08/2020	3	6	UTN	kis	2.9371	1.894759076	0	1	1	1	1	199.08	152.637	17.859	53.24	169.545	169.545	170.296	199.824	215.074	349.852	370.129	4	13.245	1
123	18/08/2020	3	6	UTN	kis	NA	2.997446734	1	1	1	0	1	1006.692	493.304	NA	5.352	26.601	26.601	26.601	30.851	279.129	NA	1033.296	2	5.997	1
124	18/08/2020	3	6	UTN	kis	3.0743	2.267498566	0	1	1	0	1	225.301	110.193	NA	20.185	22.435	22.435	23.185	31.184	34.296	NA	249.239	2	3.747	1
125	18/08/2020	3	6	UTN	kis	3.15705	3.603148406	1	1	1	1	1	328.802	210.194	69.36	411.352	424.102	424.102	428.102	438.713	448.518	589.352	754.157	4	7.995	1
126	21/08/2020	3	4	OLY	kis	2.61759	NA	0	1	0	NA	NA	0	NA	NA	70.767	NA	NA	NA	NA	NA	NA	NA	2	16.756	0
127	21/08/2020	3	4	OLY	kis	2.68511	NA	0	1	0	NA	NA	0	NA	NA	61.49	NA	NA	NA	NA	NA	NA	NA	2	7.252	0
128	21/08/2020	3	4	OLY	kis	2.61569	NA	0	1	0	NA	NA	18.744	NA	NA	43.297	558.522	558.522	560.518	NA	NA	NA	NA	11	20.739	1
129	21/08/2020	3	4	OLY	kis	2.75286	NA	0	1	0	NA	NA	0	NA	NA	1.851	NA	NA	NA	NA	NA	NA	NA	5	23.994	0
130	21/08/2020	3	4	OLY	kis	2.77156	0.574640048	0	1	1	0	1	270.082	95.948	NA	83.618	265.851	265.851	266.626	381.617	452.901	NA	557.535	24	54.837	14
131	21/08/2020	3	4	OLY	kis	2.61802	NA	0	1	0	NA	NA	44.746	NA	NA	1.356	83.799	83.799	85.299	NA	NA	NA	NA	18	53.315	0
132	21/08/2020	3	4	OLY	kis	2.787505	2.655768868	0	1	1	0	1	324.194	156.124	NA	77.543	163.984	163.984	226.851	241.276	248.318	NA	534.46	6	23.168	2
133	21/08/2020	3	4	OLY	kis	2.751005	2.112190445	0	1	1	0	1	207.562	83.883	NA	89.66	167.551	167.551	168.301	198.201	294.459	NA	381.518	16	16.434	2
134	21/08/2020	3	4	OLY	kis	2.613435	2.51599156	0	1	1	1	1	206.646	126.275	1.299	32.676	272.943	272.943	272.943	309.168	351.542	476.518	482.218	9	24.566	2
135	21/08/2020	3	4	OLY	kis	2.618785	NA	0	1	0	NA	NA	0	NA	NA	65.631	NA	NA	NA	NA	NA	NA	NA	3	7.003	0
136	21/08/2020	3	4	OLY	kis	2.613985	NA	0	1	0	NA	NA	0	NA	NA	55.213	NA	NA	NA	NA	NA	NA	NA	5	32.245	0
137	21/08/2020	3	4	OLY	kis	2.638645	NA	0	1	0	NA	NA	0	NA	NA	49.522	NA	NA	NA	NA	NA	NA	NA	1	4.499	0
138	21/08/2020	3	4	OLY	kis	2.631645	NA	0	0	0	NA	NA	NA	NA	NA	NA	NA	NA	NA	NA	NA	NA	NA	0	NA	0
139	21/08/2020	3	4	OLY	kis	2.702265	NA	0	1	0	NA	NA	0	NA	NA	76.741	NA	NA	NA	NA	NA	NA	NA	2	15.994	0
140	21/08/2020	3	4	OLY	kis	2.741995	2.764484553	0	1	1	1	1	315.129	210.7	19.932	25.401	27.16	230.367	231.142	276.168	305.3	496.068	517.825	8	16.754	3
141	09/09/2020	4	4	OLY	Vk7	2.91555	NA	0	1	0	NA	NA	0	NA	NA	385.914	NA	NA	NA	NA	NA	NA	NA	2	19.247	0
142	09/09/2020	4	4	OLY	Vk7	3.10175	NA	0	0	0	NA	NA	NA	NA	NA	NA	NA	NA	NA	NA	NA	NA	NA	0	NA	0
143	09/09/2020	4	4	OLY	Vk7	3.08915	3.139005633	1	1	1	1	1	386.929	219.437	129.687	46.227	297.788	297.788	298.538	361.539	404.289	494.039	715.227	9	38.493	4
144	09/09/2020	4	4	OLY	Vk7	3.1623	NA	0	1	0	NA	NA	1.248	NA	NA	128.102	132.103	132.103	133.352	NA	NA	NA	NA	3	17.248	1
145	09/09/2020	4	4	OLY	Vk7	2.95735	NA	0	1	0	NA	NA	0	NA	NA	0.601	NA	NA	NA	NA	NA	NA	NA	1	1.249	0
146	09/09/2020	4	4	OLY	Vk7	3.07385	5.156937825	1	1	1	1	1	471.123	301.252	218	6.35	311.977	311.977	312.727	319.477	345.227	427.977	783.852	5	14.996	1
147	09/09/2020	4	4	OLY	Vk7	2.5838	2.970844617	0	1	1	1	1	359.746	284.499	182.749	51.284	73.783	73.783	74.533	103.783	105.283	207.033	435.033	4	6.248	1
148	09/09/2020	4	4	OLY	Vk7	2.9519	NA	0	1	0	NA	NA	9.993	NA	NA	59.948	65.948	65.948	67.198	NA	NA	NA	NA	7	47.493	4
149	09/09/2020	4	4	OLY	Vk7	3.0661	4.783246679	1	1	1	1	1	388.742	344.499	259.749	2.1	474.684	474.684	480.685	524.436	544.185	628.935	889.935	15	37.73	8
150	09/09/2020	4	4	OLY	Vk7	2.948	NA	0	0	0	NA	NA	NA	NA	NA	NA	NA	NA	NA	NA	NA	NA	NA	0	NA	NA
151	09/09/2020	4	4	OLY	Vk7	2.901825	2.055301307	1	1	1	1	0	456.107	187.166	82.637	9.853	230.352	230.352	230.352	268.851	327.629	432.158	NA	6	41.743	5
152	09/09/2020	4	4	OLY	Vk7	3.0147	4.446924646	1	1	1	1	0	605.497	301.166	94.417	458.157	482.49	482.49	484.24	564.601	617.324	824.073	NA	3	13.248	1
153	09/09/2020	4	4	OLY	Vk7	2.85191	0.838173155	0	1	1	0	1	440.077	312.61	NA	6.101	160.546	160.546	161.296	178.963	206.684	NA	604.378	6	14.495	2
154	09/09/2020	4	4	OLY	Vk7	2.85191	NA	0	1	0	0	NA	16.498	NA	NA	249.49	369.879	369.879	371.129	NA	NA	NA	NA	5	14.746	1
155	09/09/2020	4	4	OLY	Vk7	3.01883	4.596401105	0	1	1	1	1	472.743	247.944	141.416	258.352	262.852	262.852	267.352	409.935	454.768	561.296	864.435	8	40.74	4
156	09/09/2020	4	4	OLY	Vk7	2.916165	2.260831438	0	1	1	0	1	272.573	124.11	NA	25.575	54.074	54.074	54.324	176.796	291.629	NA	417.991	20	71.116	7
157	09/09/2020	4	4	OLY	Vk7	2.871321	NA	0	1	0	0	NA	11.496	NA	NA	38.795	479.408	479.408	481.91	NA	NA	NA	NA	8	15.237	2
158	09/09/2020	4	4	OLY	Vk7	2.89344	NA	0	0	0	NA	NA	NA	NA	NA	NA	NA	NA	NA	NA	NA	NA	NA	0	NA	0
159	09/09/2020	4	4	OLY	Vk7	2.85739	NA	0	1	0	NA	NA	6.388	NA	NA	353.771	383.853	383.853	NA	NA	NA	NA	NA	6	29.996	2
160	09/09/2020	4	4	OLY	Vk7	2.871425	NA	0	1	0	NA	NA	0	NA	NA	4.852	NA	NA	NA	NA	NA	NA	NA	3	14.248	0
161	09/09/2020	4	4	OLY	Vk7	2.853465	6.496743923	1	1	1	1	1	317.714	219.384	33.861	31.462	662.74	662.74	662.99	662.99	694.661	880.184	1007.878	6	20.497	1
162	09/09/2020	4	4	OLY	Vk7	2.81023	3.344535763	0	1	1	1	1	428.108	340.388	227.333	9.851	101.656	101.656	102.156	110.157	150.824	263.879	532.768	3	17.998	1
163	09/09/2020	4	4	OLY	Vk7	2.728905	NA	0	1	0	0	NA	27.355	NA	NA	4.854	202.578	202.578	204.326	NA	NA	NA	NA	9	136.125	4
164	09/09/2020	4	4	OLY	Vk7	2.7567	NA	0	1	0	0	NA	0	NA	NA	17.327	NA	NA	NA	NA	NA	NA	NA	4	20.994	0
165	10/09/2020	4	5	OLY	Vk7	2.693395	0.78462809	1	1	1	1	1	505.628	374.611	103.554	45.991	65.24	65.24	65.74	411.436	503.267	774.324	880.378	9	46.241	6
166	10/09/2020	4	5	OLY	Vk7	2.91872	4.372186417	1	1	1	1	1	500.629	349.221	233.221	183.546	190.296	190.296	192.047	216.463	254.713	370.713	696.768	4	7.747	2
167	10/09/2020	4	5	OLY	Vk7	2.781705	1.824169783	1	1	1	1	1	573.412	411.665	299.832	126.545	130.296	130.296	131.546	166.018	179.713	291.546	704.213	2	4.25	1
168	10/09/2020	4	5	OLY	Vk7	3.01289	4.857984908	0	1	1	1	1	427.245	334.777	152.249	25.214	28.963	28.963	28.963	42.463	60.157	242.685	458.963	3	3.498	2
169	10/09/2020	4	5	OLY	Vk7	2.98188	3.680857796	1	1	1	1	1	443.247	275.47	84.583	87.018	265.574	265.574	281.157	295.99	344.353	535.24	725.406	4	10.384	2
170	10/09/2020	4	5	OLY	Vk7	2.815497	NA	0	1	0	0	NA	50.995	NA	NA	90.436	378.324	378.324	380.076	NA	NA	NA	NA	6	36.001	2
171	10/09/2020	4	5	OLY	Vk7	2.75102	NA	0	0	0	NA	NA	NA	NA	NA	NA	NA	NA	NA	NA	NA	NA	NA	0	NA	NA
172	10/09/2020	4	5	OLY	Vk7	2.851655	0.411060261	1	1	1	1	0	645.95	404.971	231.055	210.768	237.546	237.546	237.546	260.435	306.213	711.184	NA	5	13.495	4
173	10/09/2020	4	5	OLY	Vk7	3.051955	5.306414284	1	1	1	1	1	368.747	270.497	159.249	195.075	397.602	397.602	397.602	401.851	416.103	527.351	766.602	3	125.08	1
174	10/09/2020	4	5	OLY	Vk7	2.98172	3.456643108	0	1	1	1	1	559.162	505.277	342.695	18.769	39.268	39.268	40.018	76.435	117.824	280.406	625.852	6	18.991	2
175	10/09/2020	4	5	OLY	Vk7	2.762975	NA	0	1	0	0	NA	5.583	NA	NA	40.994	44.742	44.742	46.742	NA	NA	NA	NA	6	48.988	1
176	10/09/2020	4	5	OLY	Vk7	2.815825	NA	0	1	0	0	NA	0	NA	NA	12.076	NA	NA	NA	NA	NA	NA	NA	8	85.99	0
177	11/09/2020	4	4	P2	Vk7	3.128175	NA	0	1	0	0	NA	0	NA	NA	483.354	NA	NA	NA	NA	NA	NA	NA	4	21.492	0
178	11/09/2020	4	4	P2	Vk7	2.88615	3.251112977	1	1	1	1	0	530.217	322.5	32.194	10.213	384.768	384.768	391.657	391.657	416.906	707.212	NA	4	13.077	3
179	11/09/2020	4	4	P2	Vk7	2.79276	4.35350186	1	1	1	1	0	600.629	372.971	304.415	155.046	268.739	289.935	289.935	329.074	351.296	419.852	NA	7	33.688	6
180	11/09/2020	4	4	P2	Vk7	2.768755	3.139005633	1	1	1	1	1	443.413	254.415	35.359	13.49	321.018	321.018	323.517	342.268	416.046	635.102	766.685	5	39.244	1
181	11/09/2020	4	4	P2	Vk7	2.71675	2.59715347	1	1	1	1	1	252.968	223.333	137.694	447.185	461.685	461.685	467.49	472.129	494.379	580.018	719.712	3	13.553	1
182	11/09/2020	4	4	P2	Vk7	2.974445	5.511944415	0	1	1	1	1	216.079	196.943	119.471	59.575	61.824	61.824	80.212	80.212	80.213	157.685	280.352	2	4.692	1
183	11/09/2020	4	4	P2	Vk7	2.77775	3.736911468	0	1	1	1	1	305.635	287.056	10.694	11.936	13.685	13.685	19.935	19.935	31.517	307.879	321.823	2	4.246	1
184	11/09/2020	4	4	P2	Vk7	NA	2.858737273	0	1	1	0	1	440.304	387.999	NA	53.823	140.74	140.74	142.24	171.489	193.046	NA	581.49	3	8.69	1
185	11/09/2020	4	4	P2	Vk7	NA	3.606119566	1	1	1	1	1	311.858	261.526	144.443	179.352	407.518	407.518	408.517	408.517	456.852	573.935	719.37	4	25.246	1
186	11/09/2020	4	4	P2	Vk7	2.7522	3.606119566	0	1	1	1	1	400.911	312.416	163.527	12.601	21.575	21.575	23.074	41.824	61.518	210.407	424.24	4	6.999	1
187	11/09/2020	4	4	P2	Vk7	2.804	3.867703369	1	1	1	1	0	496.161	377.971	93.193	11.101	13.602	13.602	300.046	300.046	316.185	600.963	NA	12	48.331	2
188	11/09/2020	4	4	P2	Vk7	2.9033	4.783246679	1	1	1	1	1	476.216	330.637	127.666	18.407	117.462	117.462	121.213	152.878	275.018	477.989	NA	6	110.23	3
189	11/09/2020	4	4	P2	Vk7	2.74702	NA	0	0	0	NA	NA	NA	NA	NA	NA	NA	NA	NA	NA	NA	NA	NA	0	NA	NA
190	12/09/2020	4	4	UTN	Vk7	2.809	2.92658883	0	1	1	1	0	585.718	292.109	153.804	41.935	44.936	44.936	72.324	75.824	113.352	251.657	NA	4	19.746	2
191	12/09/2020	4	4	UTN	Vk7	2.70115	1.444040541	1	1	1	1	0	733.451	286.722	191.583	14.546	21.546	21.546	21.546	30.545	287.879	383.018	NA	1	5.999	1
192	12/09/2020	4	4	UTN	Vk7	2.718	1.829118019	1	1	1	1	0	751.577	468.222	380.165	51.824	53.824	53.824	54.074	99.296	177.268	265.325	NA	4	22.246	5
193	12/09/2020	4	4	UTN	Vk7	2.6812	NA	0	1	0	0	NA	47.379	0	NA	132.466	156.716	156.716	161.965	NA	NA	NA	NA	7	70.243	5
194	12/09/2020	4	4	UTN	Vk7	2.66625	2.117926127	0	1	1	1	0	567.368	283.583	93.389	72.879	82.629	82.629	84.378	88.824	108.129	298.323	NA	1	9.749	1
195	12/09/2020	4	4	UTN	Vk7	2.72415	NA	0	1	0	0	NA	24.733	0	NA	104.132	105.603	116.355	117.102	NA	NA	NA	NA	0	100.971	6
196	12/09/2020	4	4	UTN	Vk7	2.59655	2.137180001	1	1	1	1	0	805.062	600.861	537.779	35.185	45.935	45.935	47.685	51.184	70.935	134.017	NA	1	10.749	1
197	12/09/2020	4	4	UTN	Vk7	2.8316	6.356848507	0	1	1	1	1	514.163	261	194.888	20.407	26.407	27.157	27.157	30.409	41.045	107.157	542.575	3	7.999	1
198	12/09/2020	4	4	UTN	Vk7	2.856	NA	0	0	0	NA	NA	NA	NA	NA	NA	NA	NA	NA	NA	NA	NA	NA	0	NA	NA
199	12/09/2020	4	4	UTN	Vk7	2.80585	2.965096577	1	1	1	1	1	810.987	599.361	173.193	12.74	39.24	39.24	39.74	46.99	70.962	244.156	NA	2	24.248	1
200	12/09/2020	4	4	UTN	Vk7	2.85565	4.678691353	1	1	1	1	0	777.779	576.893	490.088	49.878	56.128	56.128	56.128	83.128	93.768	180.573	NA	3	20.75	3
201	12/09/2020	4	4	UTN	Vk7	2.6792	5.1600382	1	1	1	1	0	653.644	383.885	251.109	8.601	13.351	13.351	14.101	27.101	112.603	245.379	NA	3	8.997	2
202	12/09/2020	4	4	UTN	Vk7	2.84475	NA	0	1	0	0	NA	32.385	NA	NA	43.605	49.852	49.852	51.604	NA	NA	NA	NA	0	46.986	4
203	12/09/2020	4	4	UTN	Vk7	2.75255	3.619728289	0	1	1	1	0	592.887	283.414	47.193	35.49	42.74	57.767	57.767	62.768	80.158	316.379	NA	2	21.747	2
204	12/09/2020	4	4	UTN	Vk7	2.90745	NA	0	1	1	1	0	608.502	278.805	198.916	37.574	41.825	41.825	42.574	46.575	66.546	146.435	NA	2	4.25	1
205	12/09/2020	4	4	UTN	Vk7	2.8968	4.620929731	1	1	1	1	0	663.694	465.528	241.639	49.935	52.685	52.685	53.435	205.963	211.268	435.157	NA	9	68.827	6
206	12/09/2020	4	4	UTN	Vk7	2.84115	NA	0	1	0	0	NA	0.752	NA	NA	4.351	12.101	NA	NA	NA	NA	NA	NA	4	33.748	1
207	12/09/2020	4	4	UTN	Vk7	2.7704	3.947044145	0	1	1	1	0	598.65	357.582	195.528	3.851	9.35	9.35	37.24	81.046	123.353	285.407	NA	5	26.741	4
208	12/09/2020	4	4	UTN	Vk7	2.6911	2.965096577	1	1	1	0	0	629.968	320.11	NA	26.213	35.963	35.963	37.213	50.713	172.517	NA	NA	2	14.998	2
209	12/09/2020	4	4	UTN	Vk7	2.7552	6.064970272	1	1	1	1	0	604.295	392.11	288.555	115.24	126.99	126.99	139.489	148.74	167.463	271.018	NA	3	22.246	3
210	12/09/2020	4	4	UTN	Vk7	2.7371	3.619728289	0	1	1	1	0	615.867	350.332	185.693	31.129	34.13	34.13	36.13	36.13	55.574	220.213	NA	1	3	1
211	12/09/2020	4	4	UTN	Vk7	2.7751	4.46689874	1	1	1	0	0	826.285	571.305	NA	20.463	26.713	26.713	26.713	39.963	102.129	NA	NA	1	2	1
212	12/09/2020	4	4	UTN	Vk7	2.74675	5.737654416	1	1	1	1	0	820.563	607.557	513.639	20.824	32.434	32.434	34.185	37.686	65.628	159.546	NA	2	10.608	1
213	12/09/2020	4	4	UTN	Vk7	2.7925	5.583623425	0	1	1	0	0	592.812	234.889	NA	39.824	57.185	57.185	57.936	67.686	98.518	NA	NA	1	17.36	1
214	12/09/2020	4	4	UTN	Vk7	2.73465	2.965096577	1	1	1	1	0	586.115	329.193	123.916	36.324	127.489	127.489	402.378	424.628	467.102	672.379	NA	12	111.4	4
215	08/10/2020	5	4	P2	kis	2.81915	3.497851416	0	1	1	1	1	219.496	209.109	86.581	407.768	409.268	409.268	411.52	435.907	439.407	561.935	649.268	3	2.497	2
216	08/10/2020	5	4	P2	kis	3.10905	5.337761699	0	1	1	1	1	627.298	314.274	1	15.102	17.851	17.851	19.102	20.602	78.963	NA	333.13	2	3.749	0
217	08/10/2020	5	4	P2	kis	3.1985	3.922446097	0	1	1	1	1	286.269	162.114	0.001	92.768	253.882	253.882	292.687	340.437	346.437	423.021	558.074	9	25.022	4
218	08/10/2020	5	4	P2	kis	3.1019	3.336101062	0	1	1	1	1	222.414	132.026	65.472	55.019	138.991	138.991	140.243	428.771	482.021	547.827	640.382	17	57.999	4
219	08/10/2020	5	4	P2	kis	2.8356	2.385817729	0	1	1	1	1	208.45	119.054	46.3	396.215	414.77	433.551	433.551	493.382	508.325	581.079	628.381	15	10.667	13
220	08/10/2020	5	4	P2	kis	3.0088	1.233346453	0	1	1	0	1	296.737	41.142	NA	121.577	124.826	124.826	125.823	146.074	372.406	NA	425.826	10	22.987	6
221	08/10/2020	5	4	P2	kis	2.83345	2.588005672	0	1	1	1	1	259.908	204.943	136.247	36.878	40.635	40.635	45.632	73.662	95.105	163.801	301.799	3	8.256	1
222	08/10/2020	5	4	P2	kis	NA	NA	0	0	0	NA	NA	NA	NA	NA	NA	NA	NA	NA	NA	NA	NA	NA	0	NA	0
223	08/10/2020	5	4	P2	kis	3.053	2.972162764	0	1	1	1	1	262.047	135.278	20.414	7.852	11.103	11.103	15.103	68.05	77.437	192.301	315.188	5	45.251	3
224	08/10/2020	5	4	P2	kis	2.9316	3.780914537	0	1	1	1	1	297.698	196.362	140.723	1.352	70.991	70.991	75.739	96.465	177.605	233.244	374.967	5	13.994	4
225	08/10/2020	5	4	P2	kis	2.766	2.385817729	0	1	1	1	1	223.379	147.363	57.609	0	214.048	214.048	214.048	466.188	483.962	573.716	632.325	14	52.063	6
226	08/10/2020	5	4	P2	kis	3.0696	NA	0	1	1	0	1	232.608	42.304	NA	22.768	28.767	28.767	29.518	29.518	129.352	NA	265.378	4	13.995	1
227	08/10/2020	5	4	P2	kis	2.8847	3.174350707	0	1	1	1	0	605.644	200.72	71.804	36.355	38.852	38.852	39.603	64.546	189.824	318.74	NA	2	7.995	2
228	08/10/2020	5	4	P2	kis	3.01335	NA	0	0	0	NA	NA	NA	NA	NA	NA	NA	NA	NA	NA	NA	NA	NA	0	NA	0
229	08/10/2020	5	4	P2	kis	3.03095	3.882008508	0	1	1	1	1	583.301	230.22	70.944	10.074	17.073	17.073	19.546	52.213	88.769	248.045	574.047	4	14.745	3
230	08/10/2020	5	4	P2	kis	3.0413	NA	0	1	0	NA	NA	0	NA	NA	314.074	NA	NA	NA	NA	NA	NA	NA	2	33.747	0
231	08/10/2020	5	4	P2	kis	3.1421	NA	0	1	0	NA	NA	1.749	NA	NA	269.772	279.772	279.772	NA	NA	NA	NA	NA	10	26.238	1
232	08/10/2020	5	4	P2	kis	2.9843	3.174350707	0	1	1	1	1	197.83	91.112	30.111	299.24	305.49	305.49	307.99	329.213	342.489	403.49	508.824	2	11.748	1
233	08/10/2020	5	4	P2	kis	2.97145	4.12463404	0	1	1	1	1	429.519	169.305	107.832	67.906	70.158	70.158	70.656	70.656	109.074	170.547	490.796	2	3.5	2
234	08/10/2020	5	4	P2	kis	2.8621	3.51807021	0	1	1	1	1	305.08	217.248	115.054	136.963	151.962	151.962	153.214	197.878	242.046	344.24	462.296	5	13.993	2
235	11/10/2020	5	5	OLY	kis	3.1174	3.065253972	0	1	1	1	1	246.353	155.5	46.693	4.601	26.825	26.825	27.824	28.795	61.017	169.824	250.074	11	19.24	2
236	11/10/2020	5	5	OLY	kis	3.0882	2.959555559	0	1	1	1	1	253.552	173.527	99.443	19.212	21.463	21.463	21.713	78.185	100.99	175.074	276.018	2	3.248	1
237	11/10/2020	5	5	OLY	kis	2.9095	NA	0	1	0	NA	NA	0	NA	NA	22.077	NA	NA	NA	NA	NA	NA	NA	1	1.496	0
238	11/10/2020	5	5	OLY	kis	2.92345	NA	0	0	0	NA	NA	NA	NA	NA	NA	NA	NA	NA	NA	NA	NA	NA	0	NA	0
239	11/10/2020	5	5	OLY	kis	2.93325	2.874996829	0	1	1	1	1	196.299	110.915	25.805	47.324	66.824	66.824	66.824	157.684	177.713	262.823	294.379	36	117.684	3
240	11/10/2020	5	5	OLY	kis	3.07385	3.21323175	0	1	1	1	1	191.994	153.61	45.248	215.629	216.629	216.629	218.379	247.102	259.296	367.658	413.878	4	6.246	2
241	11/10/2020	5	5	OLY	kis	3.01425	2.853857146	0	1	1	1	1	160.273	139.554	51.109	22.851	34.852	34.852	40.658	40.658	54.908	143.353	198.38	13	30.238	1
242	11/10/2020	5	5	OLY	kis	3.1427	2.769298416	0	1	1	1	1	283.607	99.304	0.471	53.796	59.046	59.046	60.046	76.379	243.602	342.435	344.907	15	27.483	2
243	11/10/2020	5	5	OLY	kis	3.062	NA	0	0	0	NA	NA	NA	NA	NA	NA	NA	NA	NA	NA	NA	NA	NA	0	NA	0
244	11/10/2020	5	5	OLY	kis	2.8889	NA	0	1	0	NA	NA	0	NA	NA	303.825	312.077	312.077	314.325	NA	NA	NA	NA	2	11.999	0
245	11/10/2020	5	5	OLY	kis	3.1629	3.149812702	0	1	1	1	1	346.41	207.472	31.027	226.073	230.463	230.463	231.713	270.379	392.157	568.602	604.379	9	24.994	4
246	11/10/2020	5	5	OLY	kis	2.81025	NA	0	1	0	NA	NA	0	NA	NA	53.583	NA	NA	NA	NA	NA	NA	NA	1	50.74	0
247	11/10/2020	5	5	OLY	kis	2.927265	NA	0	0	0	NA	NA	NA	NA	NA	NA	NA	NA	NA	NA	NA	NA	NA	0	NA	0
248	11/10/2020	5	5	OLY	kis	3.16445	2.346504765	1	1	1	1	1	362.548	117.36	2.249	56.49	67.073	67.073	73.574	506.018	540.685	655.796	660.296	14	101.0883	6
249	11/10/2020	5	5	OLY	kis	3.03415	NA	0	0	0	NA	NA	NA	NA	NA	NA	NA	NA	NA	NA	NA	NA	NA	0	NA	0
250	11/10/2020	5	5	OLY	kis	2.9284	2.874996829	0	1	1	1	1	156.83	115.749	55.722	27.018	32.768	32.768	34.268	39.352	73.352	133.379	191.602	17	25.733	1
251	11/10/2020	5	5	OLY	kis	2.91765	NA	0	0	0	NA	NA	Na	NA	NA	NA	NA	NA	NA	NA	NA	NA	NA	0	NA	0
252	11/10/2020	5	5	OLY	kis	2.92605	NA	0	1	0	NA	NA	0	NA	NA	11.603	NA	NA	NA	NA	NA	NA	NA	1	1.751	0
253	11/10/2020	5	5	OLY	kis	3.162	NA	0	0	0	NA	NA	NA	NA	NA	NA	NA	NA	NA	NA	NA	NA	NA	0	NA	0
254	11/10/2020	5	5	OLY	kis	3.1309	1.818012701	0	1	1	0	1	106.853	72.248	NA	29.379	33.379	33.379	33.379	39.131	57.991	NA	135.99	30	131.697	4
255	12/10/2020	5	6	P2	kis	3.07015	3.760695742	1	1	1	1	1	454.161	299.138	221.944	211.934	213.936	213.936	215.186	222.434	404.213	481.407	758.796	4	4.748	2
256	12/10/2020	5	6	P2	kis	2.8448	2.810412409	0	1	1	0	1	190.715	130.888	NA	26.101	125.018	126.018	126.018	171.324	202.352	NA	334.24	6	24.745	3
257	12/10/2020	5	6	P2	kis	2.81928	2.426255318	0	1	1	1	1	198.166	171.167	62.583	120.24	121.74	121.74	122.49	135.74	144.99	253.574	319.907	5	9.748	1
258	12/10/2020	5	6	P2	kis	2.5631	1.273784042	0	1	1	1	1	158.802	108.222	6	62.879	71.629	71.629	72.879	72.879	84.74	186.962	231.935	4	10.245	1
259	12/10/2020	5	6	P2	kis	2.6169	1.415315602	0	1	1	1	1	311.471	269.416	165.445	1.851	4.35	4.35	4.351	4.351	45.907	149.878	318.573	2	5.247	1
260	12/10/2020	5	6	P2	kis	3.12325	4.104415246	0	1	1	1	0	494.756	137.193	64.887	136.74	150.99	150.99	150.99	190.018	209.963	282.269	NA	3	6.746	3
261	12/10/2020	5	6	P2	kis	3.0866	5.095136167	0	1	1	1	1	363.273	281.609	164.026	4.852	112.213	112.213	113.213	115.629	192.879	310.462	476.24	4	6.996	1
262	12/10/2020	5	6	P2	kis	3.05765	NA	0	1	0	NA	NA	101.324	NA	NA	304.463	310.464	310.464	311.964	NA	NA	NA	NA	5	18.748	3
263	12/10/2020	5	6	P2	kis	2.9398	2.20384858	0	1	1	1	1	217.935	111.472	28.75	1.601	141.49	141.49	141.99	419.878	420.379	503.101	582.879	8	23.41	3
264	12/10/2020	5	6	P2	kis	3.06565	NA	0	0	0	NA	NA	NA	0	NA	NA	NA	NA	NA	NA	NA	NA	NA	0	NA	0
265	12/10/2020	5	6	P2	kis	2.9639	3.922446097	0	1	1	0	1	222.663	143.945	NA	4.851	8.101	8.101	8.851	26.602	79.156	NA	231.518	2	3.998	1
266	12/10/2020	5	6	P2	kis	2.82275	3.356319856	0	1	1	1	1	302.106	115.415	45.61	109.435	112.852	112.852	112.852	154.379	201.963	271.768	424.963	7	15.909	4
267	12/10/2020	5	6	P2	kis	3.0503	NA	0	0	0	NA	NA	NA	NA	NA	NA	NA	NA	NA	NA	NA	NA	NA	0	NA	0
268	12/10/2020	5	6	P2	kis	2.97165	3.51807021	0	1	1	1	1	233.83	206.805	111.417	85.435	102.852	102.852	102.852	116.49	130.879	226.267	338.657	3	5.219	2
269	12/10/2020	5	6	P2	kis	3.2155	3.113694324	1	1	1	1	1	369.744	112.972	18.722	477.101	481.017	486.268	487.018	514.768	659.656	753.906	861.768	5	13.161	3
270	12/10/2020	5	6	P2	kis	NA	NA	0	1	0	NA	NA	0	NA	NA	30.383	NA	NA	NA	NA	NA	NA	NA	1	2.249	0
271	12/10/2020	5	6	P2	kis	3.04875	2.911506381	0	1	1	1	1	224.55	141.027	48.693	4.851	7.101	7.101	7.85	22.324	44.24	136.574	236.157	4	6.745	3
272	12/10/2020	5	6	P2	kis	2.85645	NA	0	0	0	NA	NA	NA	NA	NA	NA	NA	NA	NA	NA	NA	NA	NA	0	NA	0
273	12/10/2020	5	6	P2	kis	2.9009	NA	0	1	0	NA	NA	37.137	NA	NA	11.772	225.99	225.99	228.99	NA	NA	NA	NA	11	100.746	1
274	12/10/2020	5	6	P2	kis	3.01945	3.639382976	0	1	1	1	1	458.904	325.726	73.811	20.217	22.717	22.717	24.462	50.574	157.994	409.909	485.882	4	8.495	3
275	13/10/2020	6	4	OLY	kis	2.6476	NA	0	0	0	NA	NA	NA	NA	NA	NA	NA	NA	NA	NA	NA	NA	NA	0	NA	0
276	13/10/2020	6	4	OLY	kis	3.03715	NA	0	1	0	NA	NA	25.555	NA	NA	14.739	31.771	31.771	32.521	47.021	NA	NA	NA	5	28.492	1
277	13/10/2020	6	4	OLY	kis	2.69345	NA	0	0	0	NA	NA	NA	NA	NA	NA	NA	NA	NA	NA	NA	NA	NA	0	NA	0
278	13/10/2020	6	4	OLY	kis	3.00605	3.861789714	0	1	1	1	1	225.411	131.693	16.777	308.24	308.991	308.991	309.989	355.823	406.713	521.629	539.658	5	5.997	4
279	13/10/2020	6	4	OLY	kis	2.92385	NA	0	1	0	NA	NA	2.686	NA	NA	17.326	99.415	99.415	NA	NA	NA	NA	NA	9	47.997	3
280	13/10/2020	6	4	OLY	kis	3.08475	NA	0	0	0	NA	NA	NA	NA	NA	NA	NA	NA	NA	NA	NA	NA	NA	0	NA	0
281	13/10/2020	6	4	OLY	kis	2.9544	2.426255318	0	1	1	1	1	231.799	98.609	37.556	22.518	25.268	26.018	26.018	68.074	109.103	170.156	208.963	6	6.244	3
282	13/10/2020	6	4	OLY	kis	2.72465	1.17269007	0	1	1	1	1	205.747	200.606	51.321	87.887	90.137	90.137	92.03	92.03	94.28	243.565	296.6	2	2.96	1
283	13/10/2020	6	4	OLY	kis	2.8569	NA	0	1	0	NA	NA	0	NA	NA	30.937	NA	NA	NA	NA	NA	NA	NA	2	47.499	0
284	13/10/2020	6	4	OLY	kis	NA	NA	0	1	1	1	1	313.023	250.22	182.026	155.878	163.879	163.879	164.628	168.046	209.268	277.462	461.489	4	11.246	2
285	13/10/2020	6	4	OLY	kis	2.7523	1.678159928	0	1	1	1	1	133.324	78.166	35.471	51.324	54.575	54.575	54.575	97.49	124.49	167.185	203.157	7	18.745	5
286	13/10/2020	6	4	OLY	kis	2.77615	NA	0	1	0	NA	NA	0	NA	NA	19.603	NA	NA	NA	NA	NA	NA	NA	2	11.251	0
287	13/10/2020	6	4	OLY	kis	3.0484	3.170952385	0	1	1	0	1	222.578	62.971	NA	32.74	338.629	338.629	338.629	390.435	428.324	NA	581.879	10	55.46	5
288	13/10/2020	6	4	OLY	kis	2.70525	2.029409526	0	1	1	1	1	191.173	151.415	71.443	57.296	66.547	66.547	66.547	115.518	129.963	209.935	282.629	10	30.141	7
289	13/10/2020	6	4	OLY	kis	3.0069	NA	0	1	0	NA	NA	0	NA	NA	17.964	NA	NA	NA	NA	NA	NA	NA	2	16.496	0
290	13/10/2020	6	4	OLY	kis	2.5964	1.627755558	0	1	1	0	1	174.134	152.665	NA	13.852	17.852	17.852	19.602	33.184	37.825	NA	191.99	1	3.999	1
291	13/10/2020	6	4	OLY	kis	3.1256	NA	0	1	0	NA	NA	0	NA	NA	173.689	NA	NA	NA	NA	NA	NA	NA	3	5.748	0
292	13/10/2020	6	4	OLY	kis	3.11205	NA	0	1	0	NA	NA	0	NA	NA	101.353	NA	NA	NA	NA	NA	NA	NA	2	15.748	0
293	13/10/2020	6	4	OLY	kis	3.0512	4.03767937	0	1	1	1	1	274.69	153.971	86.332	20.24	22.241	22.241	27.24	126.352	141.463	209.102	297.435	2	2.499	1
294	13/10/2020	6	4	OLY	kis	2.805	NA	0	1	0	NA	NA	0	NA	NA	22.357	NA	NA	NA	NA	NA	NA	NA	6	157.467	0
295	13/10/2020	6	4	OLY	kis	2.70125	NA	0	1	0	NA	NA	0	NA	NA	54.938	NA	NA	NA	NA	NA	NA	NA	3	30.491	0
296	14/10/2020	6	4	OLY	kis	2.85785	NA	0	1	0	NA	NA	10.081	NA	NA	288.41	344.826	344.826	345.826	NA	NA	NA	NA	8	33.506	1
297	14/10/2020	6	4	OLY	kis	2.83125	1.881431748	1	1	1	1	1	162.439	80.805	13.528	446.463	491.796	491.796	492.296	523.49	577.435	644.712	659.49	5	10.246	2
298	14/10/2020	6	4	OLY	kis	NA	NA	0	0	0	NA	NA	NA	NA	NA	NA	NA	NA	NA	NA	NA	NA	NA	0	NA	0
299	14/10/2020	6	4	OLY	kis	2.95815	0.972425398	1	1	1	0	1	147.467	83.721	NA	617.324	619.324	619.324	620.323	646.074	685.824	NA	772.545	3	7.245	2
300	14/10/2020	6	4	OLY	kis	2.7932	2.959555559	0	1	1	1	1	339.526	253.16	78.27	76.713	78.214	78.214	79.462	82.469	112.603	287.493	339.853	7	11.995	3
301	14/10/2020	6	4	OLY	kis	2.80455	NA	0	0	0	NA	NA	NA	NA	NA	NA	NA	NA	NA	NA	NA	NA	NA	0	NA	0
302	14/10/2020	6	4	OLY	kis	2.8763	3.805142862	1	1	1	1	1	283.521	180.552	115.413	405.91	419.189	419.189	420.691	421.937	447.354	512.493	704.464	3	10.249	1
303	14/10/2020	6	4	OLY	kis	2.9053	NA	0	1	0	NA	NA	0	NA	NA	8.851	NA	NA	NA	NA	NA	NA	NA	2	9.253	0
304	14/10/2020	6	4	OLY	kis	3.05195	NA	0	0	0	NA	NA	NA	NA	NA	NA	NA	NA	NA	NA	NA	NA	NA	0	NA	0
305	14/10/2020	6	4	OLY	kis	2.80255	NA	0	1	0	NA	NA	0	NA	NA	13.858	NA	NA	NA	NA	NA	NA	NA	28	219.222	0
306	14/10/2020	6	4	OLY	kis	2.8189	NA	0	1	0	NA	NA	112.494	NA	NA	17.077	83.856	83.856	84.861	NA	NA	NA	NA	20	134.081	5
307	14/10/2020	6	4	OLY	kis	2.56905	3.107533337	0	1	1	0	1	131.803	101.552	NA	18.438	20.688	20.688	21.939	27.188	50.691	NA	154.994	20	32.529	1
308	14/10/2020	6	4	OLY	kis	2.81235	2.938415877	0	1	1	1	1	266.497	136.582	31.776	42.991	45.742	45.742	47.741	50.749	175.408	280.214	314.742	9	12.737	1
309	14/10/2020	6	4	OLY	kis	2.8763	NA	0	1	0	NA	NA	19.47	NA	NA	92.27	152.324	152.324	157.325	NA	NA	NA	NA	15	128.733	4
310	14/10/2020	6	4	OLY	kis	2.6958	2.557901591	0	1	1	1	1	228.825	134.718	57.441	211.991	358.218	358.218	359.217	362.964	447.549	524.826	585.049	12	29.743	2
311	14/10/2020	6	4	OLY	kis	3.1074	4.714149212	0	1	1	1	1	208.191	166.584	122.918	28.493	318.075	318.075	319.575	373.994	381.687	425.353	549.274	8	44.742	4
312	14/10/2020	6	4	OLY	kis	2.98855	3.741723814	0	1	1	1	1	306.716	251.999	68.218	58.216	60.219	60.219	60.72	72.718	114.689	298.47	369.189	8	11.494	1
313	14/10/2020	6	4	OLY	kis	2.9452	2.452203178	0	1	1	1	1	155.8	78.526	7.943	91.382	94.632	94.632	95.878	110.381	171.66	242.243	252.685	20	37.98	1
314	14/10/2020	6	4	OLY	kis	3.0609	3.149812702	0	1	1	1	1	186.222	111.493	63.803	195.966	206.217	206.217	235.074	239.078	266.194	313.884	399.49	11	30.782	4
315	14/10/2020	6	4	OLY	kis	2.8763	NA	0	0	0	NA	NA	NA	NA	NA	NA	NA	NA	NA	NA	NA	NA	NA	0	NA	0
316	14/10/2020	6	4	OLY	kis	3.0639	4.756428577	0	1	1	1	1	212.246	198.749	144.527	30.768	31.768	31.768	32.018	42.517	44.768	98.99	244.518	12	18.241	1
317	15/10/2020	6	4	OLY	kis	2.85665	NA	0	0	0	NA	NA	NA	NA	NA	NA	NA	NA	NA	NA	NA	NA	NA	0	NA	0
318	15/10/2020	6	4	OLY	kis	2.76405	NA	0	1	0	NA	NA	0	NA	NA	85.051	NA	NA	NA	NA	NA	NA	NA	2	21.994	0
319	15/10/2020	6	4	OLY	kis	3.02745	2.790193615	0	1	1	1	1	245.995	178.055	56.249	1.601	60.017	60.017	60.768	68.435	95.546	217.352	276.102	14	49.735	3
320	15/10/2020	6	4	OLY	kis	2.9278	3.578726593	1	1	1	1	1	405.88	308.943	141.777	264.602	268.853	268.853	270.102	311.046	349.602	516.768	681.229	5	10.746	4
321	15/10/2020	6	4	OLY	kis	3.02505	4.2661656	0	1	1	1	1	176.747	147.97	36.109	109.49	111.989	111.989	112.49	127.352	140.518	252.379	290.24	2	3.997	1
322	15/10/2020	6	4	OLY	kis	2.9937	0.363938298	0	1	1	0	1	163.133	62.082	NA	133.407	135.407	135.407	136.157	136.157	232.713	NA	297.046	17	47.987	3
323	15/10/2020	6	4	OLY	kis	2.9469	NA	0	1	0	NA	NA	0	NA	NA	2.354	NA	NA	NA	NA	NA	NA	NA	1	2.245	0
324	15/10/2020	6	4	OLY	kis	3.15555	NA	0	0	0	NA	NA	NA	NA	NA	NA	NA	NA	NA	NA	NA	NA	NA	0	NA	0
325	15/10/2020	6	4	OLY	kis	2.7754	0.384157092	0	1	1	0	1	185.157	44.054	NA	40.046	52.795	52.795	52.795	68.546	179.824	NA	284.713	14	78.733	9
326	15/10/2020	6	4	OLY	kis	3.1034	4.043758863	0	1	1	1	1	156.498	135.472	61.722	54.852	56.602	56.602	57.352	57.352	77.629	151.379	214.824	5	7.219	1
327	15/10/2020	6	4	OLY	kis	2.74845	NA	0	1	0	NA	NA	0	NA	NA	69.939	NA	NA	NA	NA	NA	NA	NA	1	5.994	0
328	15/10/2020	6	4	OLY	kis	3.1099	2.871068792	0	1	1	1	1	162.524	131.304	30.916	2.351	3.601	3.601	4.851	8.601	34.324	134.712	168.379	7	11.993	1
329	15/10/2020	6	4	OLY	kis	3.0751	NA	0	0	0	NA	NA	NA	NA	NA	NA	NA	NA	NA	NA	NA	NA	NA	0	NA	0
330	15/10/2020	6	4	OLY	kis	3.19655	NA	0	1	0	NA	NA	0	NA	NA	219.633	NA	NA	NA	NA	NA	NA	NA	1	1.747	0
331	15/10/2020	6	4	OLY	kis	3.0985	2.972162764	0	1	1	1	1	241.218	107.414	40.471	37.352	39.602	39.602	40.352	65.516	172.658	239.601	282.324	7	14.742	1
332	15/10/2020	6	4	OLY	kis	2.8228	NA	0	1	0	NA	NA	0	NA	NA	37.243	69.576	69.576	NA	NA	NA	NA	NA	8	104.735	0
333	15/10/2020	6	4	OLY	kis	3.0665	NA	0	0	0	NA	NA	NA	NA	NA	NA	NA	NA	NA	NA	NA	NA	NA	0	NA	0
334	15/10/2020	6	4	OLY	kis	2.9357	4.12463404	0	1	1	1	1	253.245	201.11	26.332	52.296	63.296	63.296	63.796	67.045	114.935	289.713	317.546	5	13.496	1
335	15/10/2020	6	4	OLY	kis	3.0974	4.2661656	0	1	1	0	1	149.217	98.443	NA	16.906	493.629	493.629	494.378	515.435	545.407	NA	646.852	4	9.498	2
336	15/10/2020	6	4	OLY	kis	3.09715	NA	0	1	0	NA	NA	84.005	NA	NA	67.604	69.356	69.356	75.855	NA	NA	NA	NA	40	162.362	9
337	15/10/2020	6	4	OLY	kis	3.254	NA	0	1	0	NA	NA	0	NA	NA	44.383	NA	NA	NA	NA	NA	NA	NA	1	50.222	0
338	16/10/2020	6	5	P2	kis	3.0388	4.12463404	0	1	1	1	1	490.802	430.943	324.582	4.101	31.99	31.99	43.74	48.713	95.352	201.713	529.046	6	17.3	2
339	16/10/2020	6	5	P2	kis	NA	NA	0	1	0	NA	NA	0	NA	NA	9.851	NA	NA	NA	NA	NA	NA	NA	2	9.003	0
340	16/10/2020	6	5	P2	kis	2.99625	3.821352125	0	1	1	1	1	336.94	207.331	122.942	179.296	181.046	181.046	181.046	182.795	202.463	286.852	522.99	2	6.749	1
341	16/10/2020	6	5	P2	kis	2.9365	0.121312766	0	1	1	0	1	144.075	34.444	NA	22.129	48.268	48.268	50.018	151.852	253.018	NA	290.574	19	43.984	3
342	16/10/2020	6	5	P2	kis	3.07985	NA	0	0	0	NA	NA	NA	NA	NA	NA	NA	NA	NA	NA	NA	NA	NA	0	NA	0
343	16/10/2020	6	5	P2	kis	3.1412	4.387478366	0	1	1	0	1	197.966	160.999	NA	201.352	229.352	229.352	230.351	257.296	276.99	NA	444.573	4	5.995	2
344	16/10/2020	6	5	P2	kis	3.0738	4.812073046	0	1	1	1	1	497.217	197.11	114.667	81.213	83.463	83.463	85.213	107.963	134.713	217.156	591.185	5	10.245	3
345	16/10/2020	6	5	P2	kis	3.09145	NA	0	0	0	NA	NA	NA	NA	NA	NA	NA	NA	NA	NA	NA	NA	NA	0	NA	0
346	16/10/2020	6	5	P2	kis	3.2415	2.992381558	1	1	1	1	1	383.746	194.859	86.581	298.157	309.407	309.407	309.407	378.657	406.297	514.575	693.406	3	8.748	3
347	16/10/2020	6	5	P2	kis	NA	3.073256736	0	1	1	0	1	544.837	42.166	NA	47.074	77.824	107.074	107.074	107.49	117.268	NA	742.046	3	34.746	2
348	16/10/2020	6	5	P2	kis	3.0466	NA	0	0	0	NA	NA	NA	NA	NA	NA	NA	NA	NA	NA	NA	NA	NA	0	NA	0
349	16/10/2020	6	5	P2	kis	3.0055	2.20384858	0	1	1	1	1	180.77	82.36	24.221	25.295	212.518	212.518	213.518	288.157	303.574	361.713	420.574	9	28.242	5
350	16/10/2020	6	5	P2	kis	3.0055	NA	0	0	0	NA	NA	NA	NA	NA	NA	NA	NA	NA	NA	NA	NA	NA	0	NA	0
351	16/10/2020	6	5	P2	kis	3.0607	5.176011344	0	1	1	1	1	185.552	128.138	59.943	39.463	75.129	75.129	75.628	85.963	99.268	167.463	267.185	5	19.993	2
352	16/10/2020	6	5	P2	kis	3.0508	2.992381558	0	1	1	1	1	238.468	174.833	81.775	379.602	382.601	382.601	383.602	404.436	447.99	541.048	625.323	4	7.243	3
353	16/10/2020	6	5	P2	kis	2.98725	NA	0	0	0	NA	NA	NA	NA	NA	NA	NA	NA	NA	NA	NA	NA	NA	0	NA	0
354	16/10/2020	6	5	P2	kis	3.0728	NA	0	1	0	NA	NA	0	NA	NA	44.272	NA	NA	NA	NA	NA	NA	NA	4	64.994	0
355	16/10/2020	6	5	P2	kis	3.0698	3.356319856	1	1	1	1	1	284.08	153.888	39.943	33.463	35.463	35.463	36.713	127.434	165.157	279.102	691.545	2	373.997	1
356	16/10/2020	6	5	P2	kis	2.9396	NA	0	0	0	NA	NA	NA	NA	NA	NA	NA	NA	NA	NA	NA	NA	NA	0	NA	0
357	16/10/2020	6	5	P2	kis	2.9396	NA	0	1	0	NA	NA	0	NA	NA	9.352	NA	NA	NA	NA	NA	NA	NA	1	5.504	0
358	19/10/2020	6	6	UTN	kis	2.9072	4.791854252	1	1	1	1	0	876.466	222.749	222.748	65.767	78.796	78.796	80.295	108.073	124.934	209.408	NA	4	153.136	3
359	19/10/2020	6	6	UTN	kis	3.04005	4.40769716	1	1	1	1	0	739.171	510.139	338.805	27.407	28.907	28.907	29.657	29.657	78.823	250.157	NA	1	1.499	1
360	19/10/2020	6	6	UTN	kis	2.7771	NA	0	0	0	NA	NA	NA	NA	NA	NA	NA	NA	NA	NA	NA	NA	NA	0	NA	NA
361	19/10/2020	6	6	UTN	kis	2.8171	2.769974821	0	1	1	1	0	581.675	329.193	272.998	65.824	68.323	68.323	69.823	69.823	80.324	136.519	NA	1	2.498	1
362	19/10/2020	6	6	UTN	kis	2.9992	3.37653865	0	1	1	1	0	600.873	392.038	275.555	52.713	53.713	53.713	54.963	54.963	78.267	214.713	NA	1	0.999	1
363	19/10/2020	6	6	UTN	kis	2.7773	4.832291841	0	1	1	1	0	555.584	205.999	132.749	84.601	94.602	94.602	95.352	95.352	122.157	195.407	NA	1	10	1
364	19/10/2020	6	6	UTN	kis	3.0395	5.944325528	0	1	1	1	0	545.479	480.11	414.051	101.768	104.518	104.518	105.019	109.546	139.518	205.577	NA	1	2.749	1
365	19/10/2020	6	6	UTN	kis	3.05665	3.37653865	0	1	1	1	0	602.563	218.803	138.36	34.352	40.602	40.602	41.603	77.685	92.213	172.656	NA	2	11.748	2
366	19/10/2020	6	6	UTN	kis	3.0392	5.58038723	0	1	1	1	0	607.141	367.416	300.777	12.85	22.602	22.602	23.352	85.24	97.407	164.046	NA	5	22.746	4
367	19/10/2020	6	6	UTN	kis	3.03725	4.731197869	1	1	1	1	0	808.16	571.999	358.416	12.1	14.101	14.101	35.574	49.823	88.935	302.518	NA	3	20.722	3
368	19/10/2020	6	6	UTN	kis	2.9562	4.286384394	1	1	1	1	0	916.384	702.221	236.388	13.574	180.768	180.768	181.768	206.657	217.185	683.018	NA	6	54.8	2
369	19/10/2020	6	6	UTN	kis	3.01705	5.378199287	0	1	1	1	0	546.179	436.665	354.638	100.852	102.852	102.852	106.601	166.046	190.102	272.129	NA	1	1.999	1
370	19/10/2020	6	6	UTN	kis	2.92495	4.40769716	0	1	1	1	0	565.119	267.832	168.998	61.879	84.879	84.879	84.879	129.574	174.24	273.074	NA	1	2.749	1
371	19/10/2020	6	6	UTN	kis	2.9656	4.043758863	0	1	1	1	0	546.831	395.277	341.944	103.878	104.879	104.879	105.629	105.629	119.935	173.268	NA	1	1	1
372	19/10/2020	6	6	UTN	kis	3.043	5.29732411	0	1	1	1	0	642.747	490.62	348.415	5.101	7.351	7.351	8.101	8.101	25.768	185.074	NA	1	2.249	1
373	19/10/2020	6	6	UTN	kis	3.0584	4.286384394	0	1	1	1	0	568.619	226.555	170.36	74.629	81.378	81.378	82.879	99.296	123.879	180.074	NA	1	6.748	1
374	19/10/2020	6	6	UTN	kis	2.85705	3.032819147	0	1	1	1	0	597.644	436.499	57.277	36.852	43.352	43.352	44.102	68.878	109.935	489.157	NA	3	14.246	1
375	19/10/2020	6	6	UTN	kis	3.0731	4.630103898	0	1	1	1	1	592.357	246.832	172.638	14.852	28.352	28.352	28.852	33.352	98.102	172.296	621.713	1	14.498	1
376	19/10/2020	6	6	UTN	kis	3.05605	4.54922872	0	1	1	1	1	284.552	246.666	132.194	17.407	31.657	31.657	32.906	32.906	69.296	183.768	317.963	2	15.998	1
377	19/10/2020	6	6	UTN	kis	3.02435	5.499512053	0	1	1	1	0	493.033	207.554	136.304	138.714	154.963	154.963	160.463	166.214	179.602	250.852	NA	2	18.247	2
378	23/10/2020	7	4	UTN	Vk7	2.76685	NA	0	1	0	0	NA	32.192	NA	NA	43.963	141.463	141.463	141.963	NA	NA	NA	NA	17	115.735	0
379	23/10/2020	7	4	UTN	Vk7	2.7372	3.196143064	1	1	1	0	0	625.525	418.803	NA	2.35	312.823	312.823	314.324	314.324	342.186	NA	NA	4	35.506	1
380	23/10/2020	7	4	UTN	Vk7	2.5947	2.464495857	0	1	1	0	0	587.451	244.193	NA	53.046	62.546	62.546	63.545	68.24	102.213	NA	NA	1	9.499	1
381	23/10/2020	7	4	UTN	Vk7	2.8213	3.812267028	1	1	1	1	0	760.897	545.055	473.61	3.85	5.101	5.101	6.351	15.102	41.518	112.963	NA	1	1.25	1
382	23/10/2020	7	4	UTN	Vk7	2.7725	2.310464866	0	1	1	1	0	627.451	287.833	175.971	14.546	22.546	22.546	23.546	25.158	53.823	165.685	NA	1	7.999	1
383	23/10/2020	7	4	UTN	Vk7	2.72345	2.83031946	1	1	1	1	0	1439.283	882.636	545.583	38.324	251.463	251.463	252.213	509.352	633.853	970.906	NA	3	15.997	2
384	23/10/2020	7	4	UTN	Vk7	2.6553	2.348972613	0	1	1	1	0	613.9559	396.178	274.178	20.401	23.438	23.438	25.438	32.168	65.521	182.462	NA	3	16.516	2
385	23/10/2020	7	4	UTN	Vk7	2.63605	3.292412433	0	1	1	1	1	271.996	228.304	12.165	39.353	46.602	46.602	48.352	54.351	89.046	305.185	321.602	3	11.247	1
386	23/10/2020	7	4	UTN	Vk7	2.93895	6.026462524	0	1	1	1	0	637.895	475.826	391.77	11.102	12.102	12.102	13.351	18.352	21.351	105.407	NA	1	0.999	1
387	23/10/2020	7	4	UTN	Vk7	2.7868	5.333323065	1	1	1	1	0	901.366	716.222	534.082	2.851	13.352	13.352	15.35	15.35	22.24	204.38	NA	1	10.5	1
388	23/10/2020	7	4	UTN	Vk7	3.0451	NA	0	0	0	NA	NA	NA	NA	NA	NA	NA	NA	NA	NA	NA	NA	NA	0	NA	NA
389	23/10/2020	7	4	UTN	Vk7	2.6868	NA	0	0	0	NA	NA	NA	NA	NA	NA	NA	NA	NA	NA	NA	NA	NA	0	NA	NA
390	23/10/2020	7	4	UTN	Vk7	2.75835	4.178090632	1	1	1	1	0	718.366	504.055	353.944	11.852	105.379	105.379	106.129	108.185	138.74	288.851	NA	5	31.244	1
391	23/10/2020	7	4	UTN	Vk7	2.7268	2.888081082	1	1	1	1	0	817.784	557.645	149.138	25.963	41.213	41.213	42.713	55.463	121.796	530.303	NA	3	12.748	1
392	23/10/2020	7	4	UTN	Vk7	2.67705	5.006007209	0	1	1	1	1	522.94	498.499	167.889	4.852	10.851	10.851	11.601	14.601	24.546	355.156	537.296	3	9.496	2
393	23/10/2020	7	4	UTN	Vk7	3.13145	NA	0	0	0	NA	NA	NA	NA	NA	NA	NA	NA	NA	NA	NA	NA	NA	0	NA	NA
394	23/10/2020	7	4	UTN	Vk7	NA	NA	0	0	0	NA	NA	NA	NA	NA	NA	NA	NA	NA	NA	NA	NA	NA	0	NA	NA
395	23/10/2020	7	4	UTN	Vk7	2.7957	6.122731894	1	1	1	0	1	681.828	563.471	NA	13.102	14.852	14.852	16.602	20.352	132.713	NA	697.685	2	2.749	1
396	23/10/2020	7	4	UTN	Vk7	2.9307	4.601675857	1	1	1	1	0	842.807	626.277	516.499	18.907	46.852	46.852	48.352	56.518	83.129	192.907	NA	1	10.413	1
397	23/10/2020	7	4	UTN	Vk7	2.86255	2.899019458	0	1	1	1	0	621.33	377.693	276.554	7.351	10.602	10.602	11.101	26.018	34.935	136.074	NA	5	22.75	2
398	26/10/2020	7	5	OLY	Vk7	2.9944	NA	0	0	0	NA	NA	NA	NA	NA	NA	NA	NA	NA	NA	NA	NA	NA	0	NA	NA
399	26/10/2020	7	5	OLY	Vk7	2.9841	3.466483298	0	1	1	1	1	469.466	290.444	159.749	36.045	53.907	53.907	54.406	69.824	75.573	206.268	526.38	4	6.749	2
400	26/10/2020	7	5	OLY	Vk7	2.92345	3.194602255	1	1	1	1	0	671.024	306.305	0.001	0	1.351	1.351	2.101	5.351	53.185	173.685	NA	2	1.351	1
401	26/10/2020	7	5	OLY	Vk7	3.12085	NA	0	1	0	0	NA	1.494	NA	NA	22.465	25.467	NA	NA	NA	NA	NA	NA	2	7.421	1
402	26/10/2020	7	5	OLY	Vk7	3.1403	4.571000035	0	1	1	0	0	600.913	370.36	NA	46.768	53.268	53.268	53.767	53.767	83.574	NA	NA	2	4.747	1
403	26/10/2020	7	5	OLY	Vk7	3.02005	5.267695208	0	1	1	1	0	634.507	353.223	276.556	13.99	15.49	15.49	16.24	43.074	61.989	138.656	NA	1	1.499	1
404	26/10/2020	7	5	OLY	Vk7	2.9804	NA	0	1	0	0	NA	0	NA	NA	1.859	NA	NA	NA	NA	NA	NA	NA	1	13.994	0
405	26/10/2020	7	5	OLY	Vk7	3.04775	NA	0	0	0	NA	NA	NA	NA	NA	NA	NA	NA	NA	NA	NA	NA	NA	0	NA	NA
406	26/10/2020	7	5	OLY	Vk7	3.0433	NA	0	1	0	0	NA	7.415	NA	NA	7.353	24.242	24.242	24.739	NA	NA	NA	NA	4	16.245	2
407	26/10/2020	7	5	OLY	Vk7	3.02295	NA	0	1	0	0	NA	0	NA	NA	0.859	NA	NA	NA	NA	NA	NA	NA	1	3.994	0
408	26/10/2020	7	5	OLY	Vk7	2.9036	NA	0	1	0	0	NA	4.75	NA	NA	6.856	14.1	248.298	NA	NA	NA	NA	NA	16	134.993	2
409	26/10/2020	7	5	OLY	Vk7	3.1851	NA	0	1	0	0	NA	14.803	NA	NA	0.601	46.743	46.743	47.741	NA	NA	NA	NA	4	22.253	1
410	26/10/2020	7	5	OLY	Vk7	2.9677	NA	0	1	0	0	NA	121.06	NA	NA	18.74	338.99	338.99	339.74	345.99	NA	NA	NA	7	37.496	3
411	26/10/2020	7	5	OLY	Vk7	3.0645	3.092646864	1	1	1	1	0	534.858	304.445	185.472	300.185	312.935	312.935	317.185	323.685	371.767	490.74	NA	4	8.497	3
412	26/10/2020	7	5	OLY	Vk7	3.02165	4.265133862	0	1	1	1	1	530.886	335.138	66.972	7.601	9.101	9.101	10.6	16.851	63.713	331.879	545.74	2	7.247	1
413	26/10/2020	7	5	OLY	Vk7	2.84075	3.245579951	0	1	1	1	1	346.661	300.664	169.498	4.851	5.852	5.852	6.6	13.129	30.102	161.268	353.268	2	1.75	1
414	26/10/2020	7	5	OLY	Vk7	3.12975	NA	0	1	0	0	NA	0	NA	NA	5.851	NA	NA	NA	NA	NA	NA	NA	4	7.501	0
415	26/10/2020	7	5	OLY	Vk7	2.9378	NA	0	1	0	0	NA	0	NA	NA	3.353	NA	NA	NA	NA	NA	NA	NA	2	4.744	0
416	26/10/2020	7	5	OLY	Vk7	3.181	2.973698908	0	1	1	1	1	360.412	265.694	128.306	9.351	13.602	13.602	13.853	52.713	100.379	237.767	374.018	2	4.749	1
417	26/10/2020	7	5	OLY	Vk7	3.00695	2.395951691	1	1	1	0	1	648.523	557.888	NA	9.351	13.101	13.101	14.101	58.796	88.018	NA	671.628	5	13.743	4
418	27/10/2020	7	5	OLY	Vk7	2.9351	3.789342037	0	1	1	1	1	409.357	254.638	101.11	126.464	128.963	128.963	129.963	162.518	179.24	332.768	543.573	3	7.745	1
419	27/10/2020	7	5	OLY	Vk7	2.9845	NA	0	1	0	0	NA	0	NA	NA	31.163	NA	NA	NA	NA	NA	NA	NA	0	2.249	0
420	27/10/2020	7	5	OLY	Vk7	3.17335	2.701817865	0	1	1	1	0	555.154	266.86	181.222	87.075	92.323	92.323	92.824	100.074	139.407	225.045	NA	4	6.3	3
421	27/10/2020	7	5	OLY	Vk7	3.00705	2.395951691	0	1	1	0	1	347.605	271.194	NA	22.518	36.935	36.935	277.629	299.629	342.129	NA	620.323	9	14.99	3
422	27/10/2020	7	5	OLY	Vk7	3.0913	NA	0	1	0	0	NA	1.502	NA	NA	15.993	35.657	35.657	36.413	NA	NA	NA	NA	3	36.403	1
423	27/10/2020	7	5	OLY	Vk7	2.91465	2.243018605	0	1	1	1	1	331.695	195.86	88.695	31.824	34.574	34.574	35.074	35.074	72.176	179.341	407.62	3	8.246	2
424	27/10/2020	7	5	OLY	Vk7	3.1037	NA	0	0	0	NA	NA	NA	NA	NA	NA	NA	NA	NA	NA	NA	NA	NA	0	NA	NA
425	27/10/2020	7	5	OLY	Vk7	3.05635	NA	0	0	0	NA	NA	NA	NA	NA	NA	NA	NA	NA	NA	NA	NA	NA	0	NA	NA
426	27/10/2020	7	5	OLY	Vk7	NA	NA	0	1	0	0	NA	7.999	NA	NA	57.297	62.131	74.631	76.13	NA	NA	NA	NA	11	56.568	4
427	27/10/2020	7	5	OLY	Vk7	3.1484	2.701817865	1	1	1	1	0.001	603.69	573.637	331.693	20.852	26.851	26.851	27.852	49.49	49.491	291.435	679.6	2	55.053	1
428	27/10/2020	7	5	OLY	Vk7	3.01525	3.075654299	0	1	1	0	1	444.719	384.917	NA	17.185	121.602	121.602	122.851	171.102	172.49	NA	567.574	3	6.747	1
429	27/10/2020	7	5	OLY	Vk7	NA	NA	0	1	0	0	NA	10.673	NA	NA	105.325	176.913	176.913	198.412	NA	NA	NA	NA	8	85.259	4
430	27/10/2020	7	5	OLY	Vk7	3.1329	2.26001117	0	1	1	1	1	539.301	342.554	267.664	31.407	39.659	39.659	39.659	43.074	190.407	265.297	579.713	2	7.248	1
431	27/10/2020	7	5	OLY	Vk7	3.08615	NA	0	0	0	NA	NA	NA	NA	NA	NA	NA	NA	NA	NA	NA	NA	NA	0	NA	NA
432	27/10/2020	7	5	OLY	Vk7	NA	NA	0	1	0	0	NA	12.501	NA	NA	30.268	38.271	38.271	43.272	NA	NA	NA	NA	3	55.242	3
433	27/10/2020	7	5	OLY	Vk7	3.0065	NA	0	1	0	0	NA	0	NA	NA	16.135	NA	NA	NA	NA	NA	NA	NA	3	22.244	0
434	27/10/2020	7	5	OLY	Vk7	3.1749	NA	0	1	0	0	NA	20.945	NA	NA	18.605	41.854	41.854	287.519	NA	NA	NA	NA	11	154.397	5
435	27/10/2020	7	5	OLY	Vk7	2.9714	1.886174736	1	1	1	1	0	700.548	501.86	107.943	16.629	23.629	23.629	24.38	101.629	139.768	533.685	NA	8	70.889	6
436	27/10/2020	7	5	OLY	Vk7	2.9708	5.760479598	1	1	1	1	1	671.246	400.306	331.446	27.352	30.852	30.852	31.601	58.378	122.018	190.878	NA	1	3.499	1
437	27/10/2020	7	5	OLY	Vk7	3.0799	4.995814165	0	1	1	0	0	482.644	79.693	NA	16.74	61.49	61.49	62.239	71.74	125.074	NA	NA	3	12.497	1
438	28/10/2020	7	5	OLY	Vk7	3.03865	2.854750951	1	1	1	1	0	308.937	236.777	109.027	264.768	270.768	270.768	426.435	429.685	473.185	NA	733.628	5	166.498	4
439	28/10/2020	7	5	OLY	Vk7	3.24645	3.483475863	1	1	1	1	1	459.165	282.499	98.499	249.797	251.295	251.295	252.046	321.185	355.463	539.463	710.464	1	1.497	1
440	28/10/2020	7	5	OLY	Vk7	3.06465	4.214156166	0	1	1	1	1	524.162	440.416	113.083	8.796	18.047	18.047	20.796	34.629	92.296	419.629	563.379	3	29.414	1
441	28/10/2020	7	5	OLY	Vk7	3.03155	3.364527907	0	1	1	1	0	630.573	466.999	402.25	14.379	20.629	20.629	21.38	53.129	62.324	127.073	NA	2	4.998	1
442	28/10/2020	7	5	OLY	Vk7	3.1553	NA	0	0	0	NA	NA	NA	NA	NA	NA	NA	NA	NA	NA	NA	NA	NA	0	NA	NA
443	28/10/2020	7	5	OLY	Vk7	2.7408	NA	0	1	0	0	NA	0	0	NA	6.605	NA	NA	NA	NA	NA	NA	NA	3	16.001	0
444	28/10/2020	7	5	OLY	Vk7	3.112	3.738364341	1	1	1	0	0	824.44	609.332	NA	12.185	57.962	57.962	65.463	71.213	91.102	NA	NA	4	33.249	2
445	28/10/2020	7	5	OLY	Vk7	3.11725	3.568438689	1	1	1	1	0	500.9946	272.139	174.166	401.796	405.295	405.295	406.046	430.297	455.823	553.796	NA	2	3.499	1
446	28/10/2020	7	5	OLY	Vk7	3.063	2.71881043	0	1	1	0	1	528.97	231.639	NA	23.074	30.073	30.073	30.575	54.796	70.213	NA	562.296	2	7.996	1
447	28/10/2020	7	5	OLY	Vk7	3.0432	4.027237949	0	1	1	1	1	380.217	311.054	116.526	26.603	33.352	33.352	35.854	80.852	92.935	287.463	415.075	3	8.5	2
448	28/10/2020	7	5	OLY	Vk7	2.98593	3.551446124	0	1	1	0	0	608.379	406.223	NA	10.74	43.158	43.158	43.158	44.657	79.879	NA	NA	3	26.791	1
449	28/10/2020	7	5	OLY	Vk7	3.10635	2.107078083	0	1	1	1	1	324.026	267.334	40.667	23.323	26.574	26.574	27.074	59.323	83.267	309.934	352.351	2	4.998	1
450	28/10/2020	7	5	OLY	Vk7	2.8833	NA	0	1	0	0	NA	11.245	NA	NA	77.023	84.768	84.768	85.522	NA	NA	NA	NA	8	109.234	3
451	28/10/2020	7	5	OLY	Vk7	3.0931	4.163178471	0	1	1	0	1	517.58	209.306	NA	8.74	28.546	28.546	30.546	52.574	71.601	NA	548.629	3	11.242	2
452	28/10/2020	7	5	OLY	Vk7	3.1032	NA	0	1	0	0	NA	8.497	NA	NA	77.267	84.768	84.768	85.268	NA	NA	NA	NA	7	96.746	3
453	28/10/2020	7	5	OLY	Vk7	3.19985	NA	0	1	0	0	NA	0	NA	NA	203.853	NA	NA	NA	NA	NA	NA	NA	2	21.255	0
454	28/10/2020	7	5	OLY	Vk7	3.09335	NA	0	0	0	NA	NA	NA	NA	NA	NA	NA	NA	NA	NA	NA	NA	NA	0	NA	NA
455	28/10/2020	7	5	OLY	Vk7	2.5471	NA	0	1	0	0	NA	0	NA	NA	13.354	NA	NA	NA	NA	NA	NA	NA	1	31.498	0
456	28/10/2020	7	5	OLY	Vk7	3.03375	NA	0	1	0	0	NA	0	NA	NA	58.102	NA	NA	NA	NA	NA	NA	NA	1	5.999	0
457	28/10/2020	7	5	OLY	Vk7	3.06025	3.840319732	0	1	1	1	0	645.646	393.137	269.971	0.351	4.351	4.351	5.101	8.352	52.436	175.602	NA	1	3.999	1
458	29/10/2020	7	6	OLY	Vk7	3.09395	NA	0	1	0	0	NA	1.499	NA	NA	30.046	35.046	35.046	NA	NA	NA	NA	NA	5	22.75	1
459	29/10/2020	7	6	OLY	Vk7	2.945	NA	0	0	0	NA	NA	NA	NA	NA	NA	NA	NA	NA	NA	NA	NA	NA	0	NA	NA
460	29/10/2020	7	6	OLY	Vk7	2.84645	NA	0	0	0	NA	NA	NA	NA	NA	NA	NA	NA	NA	NA	NA	NA	NA	0	NA	NA
461	29/10/2020	7	6	OLY	Vk7	2.90415	NA	0	0	0	NA	NA	NA	NA	NA	NA	NA	NA	NA	NA	NA	NA	NA	0	NA	NA
462	29/10/2020	7	6	OLY	Vk7	3.2201	NA	0	1	0	0	NA	0	NA	NA	25.573	NA	NA	NA	NA	NA	NA	NA	1	2.508	0
463	29/10/2020	7	6	OLY	Vk7	3.0389	3.483475863	0	1	1	1	0	578.153	292.971	111.277	66.657	69.157	69.157	69.657	72.157	150.49	332.184	NA	2	5.748	2
464	29/10/2020	7	6	OLY	Vk7	3.0522	3.330542777	0	1	1	1	1	337.691	197.223	100.166	3.852	6.1	6.1	95.713	105.963	128.239	225.296	432.24	3	14.993	2
465	29/10/2020	7	6	OLY	Vk7	3.1031	NA	0	0	0	NA	NA	NA	NA	NA	NA	NA	NA	NA	NA	NA	NA	NA	0	NA	NA
466	29/10/2020	7	6	OLY	Vk7	3.09735	4.010245384	0	1	1	1	0	625.463	264.194	136.248	10.852	25.296	25.296	26.545	74.907	141.517	269.463	NA	3	5.746	1
467	29/10/2020	7	6	OLY	Vk7	3.0552	1.597301128	0	1	1	0	1	595.024	488.331	NA	13.379	43.879	43.879	46.129	72.213	150.574	NA	NA	4	20.499	1
468	29/10/2020	7	6	OLY	Vk7	3.17365	4.112200775	0	1	1	0	1	389.052	242.693	NA	153.018	164.935	164.935	164.935	243.212	245.712	NA	553.99	2	4.666	1
469	29/10/2020	7	6	OLY	Vk7	2.56625	1.427375476	0	1	1	1	1	514.552	251.36	170.055	9.379	11.879	11.879	12.379	21.24	49.769	131.074	527.684	2	3.747	1
470	29/10/2020	7	6	OLY	Vk7	2.75505	2.26001117	0	1	1	1	1	452.439	349.833	169.166	134.907	164.573	164.573	164.824	187.657	219.768	400.435	625.768	5	10.747	2
471	29/10/2020	7	6	OLY	Vk7	3.0569	2.956706342	0	1	1	1	1	629.357	394.833	291.332	13.852	16.102	16.102	16.602	40.463	42.962	146.463	646.463	2	3.248	1
472	29/10/2020	7	6	OLY	Vk7	2.99975	3.330542777	0	1	1	1	1	415.72	234.412	131.218	25.908	53.407	53.407	54.157	54.157	65.602	168.796	NA	1	27.498	1
473	29/10/2020	7	6	OLY	Vk7	3.0003	1.716249084	0	1	1	1	0	579.987	331.805	241.278	60.184	67.685	67.685	68.685	86.796	158.546	249.073	NA	2	8.999	2
474	29/10/2020	7	6	OLY	Vk7	3.1661	3.585431254	1	1	1	0	0	694.942	475.915	NA	173.407	411.989	411.989	412.241	471.769	618.324	NA	NA	5	22.996	3
475	29/10/2020	7	6	OLY	Vk7	3.0618	NA	0	1	0	0	NA	11.521	NA	NA	54.178	57.1892	57.1892	NA	NA	NA	NA	NA	3	46.781	2
476	29/10/2020	7	6	OLY	Vk7	3.06415	NA	0	1	0	0	NA	7.894	NA	NA	23.173	24.156	24.156	NA	NA	NA	NA	NA	4	64.154	3
477	29/10/2020	7	6	OLY	Vk7	3.17645	1.478353171	1	1	1	1	1	430.053	240.415	161.331	226.657	234.407	234.407	235.157	282.602	287.102	366.186	666.213	3	6.246	1
478	02/11/2020	8	4	P2	Vk7	3.00545	3.041669168	1	1	1	1	1	547.147	354.14	221.472	84.574	122.463	122.463	142.213	142.213	161.712	294.379	NA	3	41.774	2
479	02/11/2020	8	4	P2	Vk7	2.91335	2.158055779	0	1	1	1	1	442.024	336.915	189.804	148.102	155.352	155.352	158.602	211.629	261.963	406.074	602.129	3	11.747	2
480	02/11/2020	8	4	P2	Vk7	NA	NA	0	0	0	NA	NA	NA	NA	NA	NA	NA	NA	NA	NA	NA	NA	NA	0	NA	NA
481	02/11/2020	8	4	P2	Vk7	2.73135	NA	0	1	0	0	NA	0	NA	NA	11.358	NA	NA	NA	NA	NA	NA	NA	1	11.245	0
482	02/11/2020	8	4	P2	Vk7	2.75445	2.769788125	1	1	1	1	1	239.134	197.694	154.5	30.714	99.213	99.213	434.463	434.463	467.157	510.101	693.713	15	45.597	6
483	02/11/2020	8	4	P2	Vk7	2.8775	3.67039408	0	1	1	1	1	316.237	227.944	149.583	10.851	18.601	18.601	28.352	28.352	107.018	185.379	377.628	3	3.998	2
484	02/11/2020	8	4	P2	Vk7	3.0424	NA	0	1	0	0	NA	1.496	NA	NA	7.355	8.604	8.604	NA	NA	NA	NA	NA	4	8.244	1
485	02/11/2020	8	4	P2	Vk7	2.92735	2.192040909	0	1	1	0	1	420.494	66.609	NA	4.101	125.768	167.602	180.323	180.323	221.685	NA	597.573	13	110.182	3
486	02/11/2020	8	4	P2	Vk7	2.8998	2.803773256	0	1	1	0	1	306.274	277.083	NA	9.185	26.685	26.685	33.352	33.352	49.212	285.768	341.574	3	8.747	1
487	02/11/2020	8	4	P2	Vk7	2.7852	NA	0	0	0	NA	NA	NA	NA	NA	NA	NA	NA	NA	NA	NA	NA	NA	0	NA	NA
488	02/11/2020	8	4	P2	Vk7	3.0822	2.599862474	1	1	1	1	1	334.817	246.166	76.834	9.935	15.435	15.435	62.24	618.435	663.185	832.517	912.102	15	197.431	8
489	02/11/2020	8	4	P2	Vk7	2.738	2.022115257	0	1	1	1	1	331.967	276.222	198.138	9.352	12.102	12.102	13.602	62.907	82.018	160.102	387.824	7	17.244	2
490	02/11/2020	8	4	P2	Vk7	2.9278	3.687386645	0	1	1	0	1	243.748	232.998	NA	1.601	3.601	3.601	4.601	21.602	35.268	268.267	268.518	4	9.246	2
491	02/11/2020	8	4	P2	Vk7	3.00325	NA	0	0	0	NA	NA	NA	NA	NA	NA	NA	NA	NA	NA	NA	NA	NA	0	NA	NA
492	02/11/2020	8	4	P2	Vk7	3.03405	3.806334602	0	1	1	1	1	345.793	306.936	215.78	19.102	53.768	53.768	56.018	56.018	73.185	164.341	399.565	7	29.492	1
493	02/11/2020	8	4	P2	Vk7	2.8687	3.194602255	0	1	1	1	1	527.855	502.444	254.301	3.851	10.601	10.601	11.85	28.462	43.018	291.161	546.213	6	12.994	4
494	02/11/2020	8	4	P2	Vk7	2.72555	NA	0	1	0	0	NA	19.732	NA	NA	6.104	6.995	10.993	13.239	NA	NA	NA	NA	7	29.896	5
495	02/11/2020	8	4	P2	Vk7	2.85765	2.361966561	0	1	1	1	1	304.965	112.416	31.721	3.601	5.351	5.351	6.851	25.629	172.99	253.685	312.99	7	10.162	3
496	02/11/2020	8	4	P2	Vk7	2.75	NA	0	1	0	0	NA	4.995	NA	NA	10.357	14.107	14.107	18.106	NA	NA	NA	NA	2	7.494	1
497	02/11/2020	8	4	P2	Vk7	2.92665	NA	0	1	0	0	NA	4.997	NA	NA	4.354	16.105	16.105	20.104	NA	NA	NA	NA	5	6.989	1
498	03/11/2020	8	4	P2	Vk7	2.77315	NA	0	1	0	0	NA	0	NA	NA	15.2	NA	NA	NA	NA	NA	NA	NA	6	23.1991	0
499	03/11/2020	8	4	P2	Vk7	3.01365	3.534453559	1	1	1	1	0	680.045	448.193	61.332	106.685	108.185	108.185	108.935	120.934	162.185	549.046	NA	2	4.249	2
500	03/11/2020	8	4	P2	Vk7	2.79335	2.480914517	0	1	1	1	0	686.421	415.86	62.694	29.324	41.574	43.074	45.324	57.435	139.574	492.74	NA	4	15.746	3
501	03/11/2020	8	4	P2	Vk7	2.7541	NA	0	1	0	0	NA	0	NA	NA	68	NA	NA	NA	NA	NA	NA	NA	3	15.1245	2
502	03/11/2020	8	4	P2	Vk7	NA	0.42481413	1	1	1	1	1	370.993	201.082	13.888	5.601	296.49	296.49	297.491	301.657	315.935	503.129	673.963	9	20.999	2
503	03/11/2020	8	4	P2	Vk7	2.92455	2.769788125	0	1	1	0	1	70.384	43.749	NA	483.324	570.99	570.99	570.99	586.407	600.379	NA	645.879	8	24.492	7
504	03/11/2020	8	4	P2	Vk7	2.74065	2.361966561	0	1	1	1	1	383.852	319.053	69.776	5.601	13.017	21.018	22.02	25.546	45.602	294.879	368.157	9	17.742	7
505	03/11/2020	8	4	P2	Vk7	2.7902	NA	0	0	0	NA	NA	NA	NA	NA	NA	NA	NA	NA	NA	NA	NA	NA	0	NA	NA
506	03/11/2020	8	4	P2	Vk7	2.8271	2.71881043	1	1	1	1	1	414.62	329.163	274.248	310.685	312.185	312.185	323.684	492.462	545.575	600.49	NA	16	227.654	11
507	03/11/2020	8	4	P2	Vk7	NA	NA	1	1	1	1	0	658.548	464.749	408.805	12.378	13.879	13.879	14.296	36.795	50.352	106.296	NA	4	24.498	5
508	03/11/2020	8	4	P2	Vk7	3.0161	2.803773256	0	1	1	1	1	306.74	271.192	135.164	148.518	156.767	161.768	163.268	171.407	181.185	317.213	456.629	11	21.738	6
509	03/11/2020	8	4	P2	Vk7	2.8375	2.735802995	0	1	1	1	1	631.775	479.692	52.138	0.851	2.85	2.85	4.351	5.35	118.602	546.156	636.629	2	3.997	1
510	03/11/2020	8	4	P2	Vk7	2.6836	2.514899648	0	1	1	1	1	366.718	319.833	239.971	52.99	59.49	59.49	60.489	84.963	107.962	187.824	429.713	3	9.997	2
511	03/11/2020	8	4	P2	Vk7	2.969	2.633847604	0	1	1	1	1	352.273	321.194	275.861	0	1.601	1.601	2.101	14.352	25.684	71.017	356.38	3	4.099	2
512	03/11/2020	8	4	P2	Vk7	2.79075	NA	0	0	0	NA	NA	NA	NA	NA	NA	NA	NA	NA	NA	NA	NA	NA	0	NA	NA
513	03/11/2020	8	4	P2	Vk7	2.8218	2.243018605	0	1	1	1	1	351.56	304.861	195.916	6.1	13.143	13.143	15.351	45.574	67.906	176.851	386.518	10	29.034	5
514	03/11/2020	8	4	P2	Vk7	2.9043	NA	0	0	0	NA	NA	NA	NA	NA	NA	NA	NA	NA	NA	NA	NA	NA	0	NA	NA
515	03/11/2020	8	4	P2	Vk7	2.9043	2.124070648	0	1	1	0	1	275.181	151.026	NA	5.101	9.101	9.101	10.851	19.6	67.879	217.407	274.685	2	4.997	1
516	03/11/2020	8	4	P2	Vk7	2.87215	NA	0	0	0	NA	NA	NA	NA	NA	NA	NA	NA	NA	NA	NA	NA	NA	0	NA	NA
517	03/11/2020	8	4	P2	Vk7	2.8136	NA	0	1	0	0	NA	0	NA	NA	4.101	NA	NA	NA	NA	NA	NA	NA	1	2.748	0
518	03/11/2020	8	4	P2	Vk7	2.7666	NA	0	0	0	NA	NA	NA	NA	NA	NA	NA	NA	NA	NA	NA	NA	NA	0	NA	NA
519	03/11/2020	8	4	P2	Vk7	2.788	2.548884778	0	1	1	1	1	360.908	296.277	59.61	27.073	29.823	29.823	30.574	79.879	115.518	352.185	413.046	8	23.547	6
520	04/11/2020	8	5	P2	Vk7	3.0477	NA	0	0	0	NA	NA	NA	NA	NA	NA	NA	NA	NA	NA	NA	NA	NA	0	NA	NA
521	04/11/2020	8	5	P2	Vk7	2.401	2.137180001	0	1	1	1	1	436.385	231.111	157.222	16.24	63.323	63.323	67.074	74.74	246.684	320.573	479.796	4	18.995	2
522	04/11/2020	8	5	P2	Vk7	2.9332	2.021656757	0	1	1	0	1	454.941	367.944	NA	150.879	154.129	154.129	155.378	159.046	240.879	NA	609.824	4	11.998	1
523	04/11/2020	8	5	P2	Vk7	2.99435	NA	0	0	0	NA	NA	NA	NA	NA	NA	NA	NA	NA	NA	NA	NA	NA	0	NA	NA
524	04/11/2020	8	5	P2	Vk7	2.7814	3.446443424	0	1	1	1	1	520.552	379.249	345.638	6.851	10.351	10.351	12.101	12.101	49.435	83.046	531.407	2	3.998	1
525	04/11/2020	8	5	P2	Vk7	3.2867	NA	0	0	0	NA	NA	NA	NA	NA	NA	NA	NA	NA	NA	NA	NA	NA	0	NA	NA
526	04/11/2020	8	5	P2	Vk7	3.06635	NA	0	1	0	0	NA	0	NA	NA	10.297	NA	NA	NA	NA	NA	NA	NA	1	1.248	0
527	04/11/2020	8	5	P2	Vk7	2.9203	3.196143064	0	1	1	0	1	256.082	244.694	NA	37.99	39.989	39.989	41.24	46.24	50.879	295.574	297.074	2	2.996	1
528	04/11/2020	8	5	P2	Vk7	2.9778	NA	0	1	0	0	NA	127.329	NA	NA	11.713	19.214	19.214	19.967	NA	NA	NA	NA	15	74.265	7
529	04/11/2020	8	5	P2	Vk7	2.85435	3.985551893	0	1	1	1	1	428.436	332.137	41.304	8.351	9.851	9.851	14.101	53.463	71.602	403.74	463.795	6	26.993	5
530	04/11/2020	8	5	P2	Vk7	2.96465	NA	0	1	0	0	NA	0.249	NA	NA	123.713	125.379	NA	NA	NA	NA	NA	NA	3	36.162	1
531	04/11/2020	8	5	P2	Vk7	2.85305	3.234650812	0	1	1	1	1	246.603	216.36	135.36	5.851	14.355	14.355	23.629	23.629	44.102	125.102	261.463	6	13.611	1
532	04/11/2020	8	5	P2	Vk7	3.0672	3.042112073	0	1	1	1	1	256.773	156.943	29.39	10.296	15.796	15.796	17.295	40.99	98.464	226.017	273.574	3	8.748	2
533	04/11/2020	8	5	P2	Vk7	2.98465	4.21659838	0	1	1	0	1	218.414	185.527	NA	31.24	37.239	43.239	50.24	50.24	73.129	NA	262.657	5	12.245	2
534	04/11/2020	8	5	P2	Vk7	3.01415	3.754505406	0	1	1	1	1	309.467	267.584	107.89	47.157	64.49	76.657	87.379	93.879	117.101	276.795	389.157	6	24.383	3
535	04/11/2020	8	5	P2	Vk7	2.9554	3.504205046	0	1	1	1	1	328.601	172.916	103.277	28.017	36.768	36.768	38.268	87.186	111.935	181.574	383.879	10	33.49	6
536	04/11/2020	8	5	P2	Vk7	2.6308	1.867625766	0	1	1	1	1	228.968	197.724	71.167	33.49	36.49	36.49	38.852	56.852	69.489	196.046	269.213	3	6.747	1
537	04/11/2020	8	5	P2	Vk7	2.9843	2.522257478	0	1	1	1	1	187.772	153.637	124.138	6.601	20.351	20.351	32.156	33.574	51.99	81.489	85.045	4	14.717	3
538	04/11/2020	8	5	P2	Vk7	3.02075	NA	0	1	0	0	NA	22.239	NA	NA	5.35	6.355	92.046	93.049	NA	NA	NA	NA	13	80.135	6
539	04/11/2020	8	5	P2	Vk7	3.08845	NA	0	1	0	0	NA	0	NA	NA	3.352	NA	NA	NA	NA	NA	NA	NA	1	6.5	0
540	05/11/2020	8	5	P2	Vk7	2.80545	NA	0	1	0	0	NA	21.611	NA	NA	55.686	259.546	259.546	260.546	NA	NA	NA	NA	10	78.495	2
541	05/11/2020	8	5	P2	Vk7	2.79585	5.420628294	0	1	1	1	1	591.604	536.36	430.195	68.713	72.463	72.463	73.463	131.268	156.713	262.878	693.176	7	32.096	5
542	05/11/2020	8	5	P2	Vk7	3.0315	NA	0	0	0	NA	NA	NA	NA	NA	NA	NA	NA	NA	NA	NA	NA	NA	0	NA	NA
543	05/11/2020	8	5	P2	Vk7	2.8865	NA	0	1	0	0	NA	13.988	NA	NA	59.491	293.081	NA	NA	NA	NA	NA	NA	17	94.237	11
544	05/11/2020	8	5	P2	Vk7	2.85615	NA	0	1	0	0	NA	66.048	NA	NA	139.213	141.466	141.466	150.463	NA	NA	NA	NA	14	52.728	8
545	05/11/2020	8	5	P2	Vk7	2.96305	1.937152431	0	1	1	1	1	391.214	240.889	40.333	8.601	16.24	16.24	69.601	69.601	115.684	316.24	448.046	11	39.737	6
546	05/11/2020	8	5	P2	Vk7	2.7037	1.988130127	0	1	1	1	1	299.828	253.942	151.137	160.407	218.964	218.964	220.463	236.435	264.602	367.407	519.796	4	17.996	1
547	05/11/2020	8	5	P2	Vk7	3.1063	NA	0	0	0	NA	NA	NA	NA	NA	NA	NA	NA	NA	NA	NA	NA	NA	0	NA	NA
548	05/11/2020	8	5	P2	Vk7	3.0258	NA	0	1	0	0	NA	8.828	NA	NA	428.853	434.352	437.186	437.934	NA	NA	NA	NA	3	15.752	2
549	05/11/2020	8	5	P2	Vk7	2.952	2.820765821	0	1	1	1	1	349.442	304.083	46.305	8.964	36.879	36.879	38.129	52.128	75.74	333.518	388.323	4	6.493	1
550	05/11/2020	8	5	P2	Vk7	3.04985	3.262572516	0	1	1	1	1	291.578	258.637	176.026	13.101	23.603	23.603	26.351	28.351	53.296	311.933	315.185	6	16.744	1
551	05/11/2020	8	5	P2	Vk7	3.02255	2.446929387	0	1	1	1	1	198.663	139.777	69.999	6.601	9.101	9.101	10.1	35.351	66.74	136.518	209.018	6	14.743	2
552	05/11/2020	8	5	P2	Vk7	2.9988	3.517460994	0	1	1	1	1	639.577	574.915	485.471	32.74	65.407	65.407	92.656	116.185	157.324	246.768	NA	7	220.225	3
553	05/11/2020	8	5	P2	Vk7	2.8413	NA	0	1	0	0	NA	107.07	NA	NA	92.714	96.213	96.213	101.964	NA	NA	NA	NA	23	179.505	11
554	05/11/2020	8	5	P2	Vk7	3.0591	NA	0	1	0	0	NA	0	NA	NA	369.27	NA	NA	NA	NA	NA	NA	NA	0	9.745	0
555	05/11/2020	8	5	P2	Vk7	2.9804	2.667832734	0	1	1	1	0	631.895	354.693	120.221	9.852	12.352	12.352	21.546	24.545	50.352	284.824	NA	2	8.245	2
556	05/11/2020	8	5	P2	Vk7	2.80425	4.06122308	0	1	1	1	1	471.583	291.804	210.11	146.518	158.407	158.407	158.407	205.074	228.685	310.379	NA	8	26.494	7
557	05/11/2020	8	5	P2	Vk7	2.7236	2.124070648	0	1	1	1	1	358.159	225.332	137.443	7.601	10.795	10.795	10.795	53.296	69.046	156.935	405.462	6	20.252	5
558	05/11/2020	8	5	P2	Vk7	3.01315	NA	0	1	0	0	NA	2.495	NA	NA	46.604	79.715	79.715	81.213	118.99	NA	NA	NA	0	103.74	3
559	05/11/2020	8	5	P2	Vk7	2.722	3.024676603	0	1	1	1	1	354.728	256.805	186.555	22.101	23.601	23.601	27.101	27.101	75.629	145.879	409.906	4	8.496	1
560	06/11/2020	8	6	UTN	Vk7	2.89155	NA	0	0	0	NA	NA	NA	NA	NA	NA	NA	NA	NA	NA	NA	NA	NA	0	NA	NA
561	06/11/2020	8	6	UTN	Vk7	2.9757	3.812267028	1	1	1	1	0	775.901	548.999	461.333	24.184	32.935	32.935	34.184	60.628	80.102	167.768	NA	1	8.75	1
562	06/11/2020	8	6	UTN	Vk7	3.0567	4.081821262	1	1	1	1	0	649.785	270.943	172.749	155.464	168.213	168.213	169.213	341.601	367.602	465.796	858.463	2	12.748	1
563	06/11/2020	8	6	UTN	Vk7	2.8076	3.157635316	0	1	1	1	0	625.423	340.972	223.166	22.324	23.574	23.574	24.574	37.573	76.879	194.685	418.102	1	1.249	1
564	06/11/2020	8	6	UTN	Vk7	2.9226	4.158836758	0	1	1	1	0	626.45	229.386	146.414	15.296	17.545	17.545	18.796	75.268	91.102	174.074	NA	2	8.247	2
565	06/11/2020	8	6	UTN	Vk7	2.95725	5.006007209	1	1	1	1	0	831.784	590.085	522.528	11.463	15.213	15.213	16.213	16.213	77.406	144.963	NA	1	3.749	1
566	06/11/2020	8	6	UTN	Vk7	3.0588	3.619728289	1	1	1	1	0	821.312	582.971	525.805	28.185	30.184	30.184	30.685	43.434	89.852	147.018	NA	1	1.998	1
567	06/11/2020	8	6	UTN	Vk7	2.849	4.274360001	1	1	1	1	0	838.118	640.498	549.025	9.879	10.879	10.879	11.879	15.629	29.379	120.852	NA	1	0.999	1
568	06/11/2020	8	6	UTN	Vk7	2.8861	4.293613875	1	1	1	1	0	734.469	467.525	396.833	9.852	18.602	18.602	20.602	98.852	107.353	178.045	NA	3	5.999	1
569	06/11/2020	8	6	UTN	Vk7	3.1326	4.582421983	1	1	1	1	1	634.561	603.834	490.916	11.907	20.907	20.907	21.906	21.906	50.628	163.546	NA	3	187.28	1
570	06/11/2020	8	6	UTN	Vk7	2.90695	4.274360001	1	1	1	1	0	624.67	414.389	326.083	40.907	225.268	225.268	226.768	254.214	262.462	350.768	NA	5	67.801	2
571	06/11/2020	8	6	UTN	Vk7	2.9253	3.446443424	1	1	1	1	0	812.119	599.36	512.389	11.102	15.351	15.351	57.99	70.464	82.768	169.739	NA	4	14.244	2
572	06/11/2020	8	6	UTN	Vk7	2.9312	4.447644866	1	1	1	1	0	697.046	468.944	369.499	127.907	157.713	157.713	158.963	176.463	204.573	304.018	NA	3	13.248	1
573	06/11/2020	8	6	UTN	Vk7	2.7498	3.388681803	1	1	1	0	0	674.839	476.611	NA	11.518	15.517	15.517	19.684	19.684	36.49	NA	NA	3	5.996	2
574	06/11/2020	8	6	UTN	Vk7	2.84385	4.043313515	1	1	1	1	0	829.646	628.751	532.722	8.102	12.351	12.351	13.101	24.575	33.628	129.657	NA	1	4.248	1
575	06/11/2020	8	6	UTN	Vk7	2.89115	3.812267028	0	1	1	1	0	631.06	401.305	281.722	10.435	17.435	17.435	20.935	33.268	42.879	162.462	NA	1	8.499	2
576	06/11/2020	8	6	UTN	Vk7	2.8046	NA	0	0	0	NA	NA	NA	NA	NA	NA	NA	NA	NA	NA	NA	NA	NA	0	NA	NA
577	06/11/2020	8	6	UTN	Vk7	3.0654	4.043313515	1	1	1	1	0	814.201	501.138	437.61	34.852	170.796	170.796	174.046	174.046	304.574	368.102	NA	2	4.748	1
578	06/11/2020	8	6	UTN	Vk7	3.01645	3.831520902	0	1	1	1	0	640.896	216.417	132.833	6.102	9.101	9.101	11.601	24.963	53.767	137.351	NA	1	2.998	1
579	06/11/2020	8	6	UTN	Vk7	2.7926	NA	0	0	0	NA	NA	NA	NA	NA	NA	NA	NA	NA	NA	NA	NA	NA	0	NA	NA
