# Supplementary material for: Pyrethroid-treated bed nets impair blood feeding performance in insecticide resistant mosquitoes
Source: Sci Rep. 2023 Jun 21;13:10055. doi: 10.1038/s41598-023-35958-z (PMC10284836; doi:10.1038/s41598-023-35958-z)
Supplement: Supplementary file 2 — Supplementary Information 2. [file 41598_2023_35958_MOESM2_ESM.csv]

ID	date	egg.batch	age	treatment	strain	wing.1	wing.2	mean.wing	OD.sample	OD.estimated	first.OD.corrige	slope	haemoglobin	blood.volume
1	20/07/2020	1	4	UTN	Vk7	2.9661	2.986	2.97605	0.36	0.321	0.039	0.5614	0.571784824	5.997742905
2	20/07/2020	1	4	UTN	Vk7	3.1066	3.1075	3.10705	0.249	0.21	0.039	0.5614	0.374064838	3.923757041
3	20/07/2020	1	4	UTN	Vk7	3.2001	3.2041	3.2021	0.306332468	0.267332468	0.039	0.5614	0.476188935	4.994988827
4	20/07/2020	1	4	UTN	Vk7	3.2001	3.2041	3.2021	0.296	0.257	0.039	0.5614	0.457784111	4.801931236
5	20/07/2020	1	4	UTN	Vk7	NA	3.0583	3.0583	0.29	0.251	0.039	0.5614	0.447096544	4.689823892
6	20/07/2020	1	4	UTN	Vk7	2.958	2.9569	2.95745	0.294	0.255	0.039	0.5614	0.454221589	4.764562121
7	20/07/2020	1	4	UTN	Vk7	3.2281	3.2273	3.2277	0.386	0.347	0.039	0.5614	0.618097613	6.483541396
8	20/07/2020	1	4	UTN	Vk7	3.2023	2.198	2.70015	0.238	0.199	0.039	0.5614	0.354470965	3.71822691
9	20/07/2020	1	4	UTN	Vk7	2.7583	2.7521	2.7552	NA	NA	NA	NA	NA	NA
10	20/07/2020	1	4	UTN	Vk7	2.9088	2.9001	2.90445	NA	NA	NA	NA	NA	NA
11	21/07/2020	1	5	P2	Vk7	3.1619	3.16	3.16095	NA	NA	NA	NA	NA	NA
12	21/07/2020	1	5	P2	Vk7	NA	2.885	2.885	NA	NA	NA	NA	NA	NA
13	21/07/2020	1	5	P2	Vk7	NA	NA	NA	NA	NA	NA	NA	NA	NA
14	21/07/2020	1	5	P2	Vk7	3.2316	3.2349	3.23325	NA	NA	NA	NA	NA	NA
15	21/07/2020	1	5	P2	Vk7	3.118	3.1332	3.1256	NA	NA	NA	NA	NA	2.914790945
16	21/07/2020	1	5	P2	Vk7	NA	NA	NA	NA	NA	NA	NA	#VALUE!	NA
17	21/07/2020	1	5	P2	Vk7	3.1209	3.1163	3.1186	NA	NA	NA	NA	NA	NA
18	21/07/2020	1	5	P2	Vk7	3.0759	NA	3.0759	0.081	0.042	0.039	0.5614	0.074812968	0.784751408
19	21/07/2020	1	5	P2	Vk7	3.0213	3.0191	3.020211	0.259	0.22	0.039	0.5614	0.391877449	4.110602614
20	21/07/2020	1	5	P2	Vk7	2.9981	3.008	3.00305	0.215	0.176	0.039	0.5614	0.313501959	3.288482091
21	21/07/2020	1	5	UTN	Vk7	3.0921	3.0968	3.09445	0.263	0.224	0.039	0.5614	0.399002494	4.185340844
22	21/07/2020	1	5	UTN	Vk7	3.0419	3.0441	3.043	0.313	0.262	0.051	0.5188	0.505011565	3.867703369
23	21/07/2020	1	5	UTN	Vk7	3.2495	3.2097	3.2296	0.219	0.18	0.039	0.5614	0.320627004	3.363220321
24	21/07/2020	1	5	UTN	Vk7	2.9895	2.9793	2.9844	0.218	0.179	0.039	0.5614	0.318845743	3.344535763
25	21/07/2020	1	5	UTN	Vk7	2.7239	2.7259	2.7249	0.117	0.078	0.039	0.5614	0.138938368	1.457395472
26	21/07/2020	1	5	UTN	Vk7	3.1689	3.1601	3.1645	0.25	0.211	0.039	0.5614	0.375846099	3.942441598
27	21/07/2020	1	5	UTN	Vk7	3.0822	3.081	3.0816	0.232	0.193	0.039	0.5614	0.343783399	3.606119566
28	21/07/2020	1	5	UTN	Vk7	2.9001	2.9048	2.90245	0.243	0.204	0.039	0.5614	0.363377271	3.811649697
29	21/07/2020	1	5	UTN	Vk7	2.801	2.7055	2.7055	0.189	0.15	0.039	0.5614	0.26718917	2.802683601
30	23/07/2020	2	4	UTN	kis	NA	2.8094	2.8094	0.321	0.282	0.039	0.6754	0.417530352	4.379689011
31	23/07/2020	2	4	UTN	kis	3.0755	3.0742	3.07485	0.283	0.244	0.039	0.6754	0.361267397	3.789518151
32	23/07/2020	2	4	UTN	kis	3.1507	3.1557	3.1532	NA	NA	NA	NA	NA	NA
33	23/07/2020	2	4	UTN	kis	NA	NA	NA	0.255	0.216	0.039	0.6754	0.319810483	3.354655413
34	23/07/2020	2	4	UTN	kis	3.1509	3.1557	3.1533	0.269	0.23	0.039	0.6754	0.34053894	3.572086782
35	23/07/2020	2	4	UTN	kis	3.0756	3.0771	3.07635	0.276	0.237	0.039	0.6754	0.350903168	3.680802467
36	23/07/2020	2	4	UTN	kis	3.1922	3.1942	3.1932	0.313	0.274	0.039	0.6754	0.40568552	4.255442514
37	23/07/2020	2	4	UTN	kis	3.0675	3.0588	3.06315	0.278	0.239	0.039	0.6754	0.353864377	3.711864091
38	23/07/2020	2	4	UTN	kis	3.0052	3.0007	3.00295	NA	NA	NA	NA	NA	NA
39	23/07/2020	2	4	UTN	kis	3.0688	3.0201	3.04445	NA	NA	NA	NA	NA	NA
40	23/07/2020	2	4	UTN	kis	3.0862	3.0827	3.08445	0.165	0.126	0.039	0.6754	0.186556115	1.956882324
41	23/07/2020	2	4	UTN	kis	3.1002	3.1069	3.10355	NA	NA	NA	NA	NA	NA
42	23/07/2020	2	4	UTN	kis	3.1866	3.184	3.1853	0.228	0.189	0.039	0.6754	0.279834172	2.935323486
43	23/07/2020	2	4	UTN	kis	2.9816	2.986	2.9838	0.308	0.269	0.039	0.6754	0.398282499	4.177788454
44	24/07/2020	2	5	UTN	kis	2.9972	2.9926	2.994895	0.202	0.163	0.039	0.6754	0.241338466	2.531522372
45	24/07/2020	2	5	UTN	kis	3.0961	3.0899	3.093005	0.252	0.213	0.039	0.6754	0.31536867	3.308062976
46	24/07/2020	2	5	UTN	kis	3.0013	3.0019	3.001595	0.232	0.193	0.039	0.6754	0.285756589	2.997446734
47	24/07/2020	2	5	UTN	kis	3.0218	3.0189	3.02038	NA	NA	NA	NA	NA	NA
48	24/07/2020	2	5	UTN	kis	2.9816	2.9573	2.969452	0.235	0.196	0.039	0.6754	0.290198401	3.044039171
49	24/07/2020	2	5	UTN	kis	2.9432	2.9156	2.9294	0.308	0.269	0.039	0.6754	0.398282499	4.177788454
50	24/07/2020	2	5	UTN	kis	2.9178	2.9217	2.91974	0.309	0.27	0.039	0.6754	0.399763103	4.193319266
51	24/07/2020	2	5	UTN	kis	2.9842	2.9818	2.98298	0.387	0.348	0.039	0.6754	0.515250222	5.404722609
52	24/07/2020	2	5	UTN	kis	2.9517	2.9512	2.951441	0.218	0.179	0.039	0.6754	0.265028131	2.780015365
53	24/07/2020	2	5	UTN	kis	2.9618	2.9618	2.961785	0.308	0.269	0.039	0.6754	0.398282499	4.177788454
54	24/07/2020	2	5	UTN	kis	2.9187	2.9184	2.918565	0.225	0.186	0.039	0.6754	0.27539236	2.88873105
55	24/07/2020	2	5	P2	kis	2.4713	2.4887	2.48	NA	NA	NA	NA	NA	NA
56	24/07/2020	2	5	P2	kis	2.6662	2.6615	2.66385	0.21	0.171	0.039	0.6754	0.253183299	2.655768868
57	24/07/2020	2	5	P2	kis	NA	2.8411	2.8411	0.248	0.209	0.039	0.6754	0.309446254	3.245939728
58	24/07/2020	2	5	P2	kis	2.6262	2.6189	2.8411	0.149	0.11	0.039	0.6754	0.16286645	1.708389331
59	24/07/2020	2	5	P2	kis	3.1106	3.1171	2.8411	0.264	0.225	0.039	0.6754	0.333135919	3.494432722
60	24/07/2020	2	5	P2	kis	2.7407	2.7419	2.8411	NA	NA	NA	NA	NA	NA
61	24/07/2020	2	5	P2	kis	2.8971	2.8999	2.898515	0.107	0.068	0.039	0.6754	0.100681078	1.056095223
62	24/07/2020	2	5	P2	kis	2.796	2.796	2.796	0.19	0.151	0.039	0.6754	0.223571217	2.345152626
63	24/07/2020	2	5	P2	kis	2.8797	2.8697	2.8747	0.231	0.192	0.039	0.6754	0.284275985	2.981915922
64	24/07/2020	2	5	P2	kis	3.0238	3.0021	3.01295	NA	NA	NA	NA	NA	NA
65	24/07/2020	2	5	P2	kis	3.197	3.1975	3.19725	0.386	0.347	0.039	0.6754	0.513769618	5.389191797
66	27/07/2020	2	4	P2	kis	NA	3.0156	3.0156	0.109	0.07	0.039	0.6754	0.103642286	1.087156847
67	27/07/2020	2	4	P2	kis	3.0878	3.0874	3.0876	0.225	0.186	0.039	0.6754	0.27539236	2.88873105
68	27/07/2020	2	4	P2	kis	2.9433	2.9576	2.95045	0.232	0.193	0.039	0.6754	0.285756589	2.997446734
69	27/07/2020	2	4	P2	kis	3.0907	3.0943	3.0925	0.334	0.295	0.039	0.6754	0.436778206	4.581589568
70	27/07/2020	2	4	P2	kis	3.0528	3.0552	3.054	NA	NA	NA	NA	NA	NA
71	27/07/2020	2	4	P2	kis	3.0163	3.0151	3.0157	0.279	0.24	0.039	0.6754	0.355344981	3.727394903
72	27/07/2020	2	4	P2	kis	3.0583	3.0569	3.0576	NA	NA	NA	NA	NA	NA
73	27/07/2020	2	4	P2	kis	NA	2.9843	2.9843	NA	NA	NA	NA	NA	NA
74	27/07/2020	2	4	P2	kis	3.0453	3.0686	3.05695	NA	NA	NA	NA	NA	NA
75	27/07/2020	2	4	P2	kis	NA	3.0357	3.0357	NA	NA	NA	NA	NA	NA
76	27/07/2020	2	4	P2	kis	3.1597	3.1542	3.15695	0.203	0.164	0.039	0.6754	0.24281907	2.547053184
77	27/07/2020	2	4	P2	kis	3.1579	3.1719	3.1649	0.279	0.24	0.039	0.6754	0.355344981	3.727394903
78	27/07/2020	2	4	P2	kis	NA	NA	NA	NA	NA	NA	NA	NA	NA
79	27/07/2020	2	4	P2	kis	2.9544	2.9583	2.95635	NA	NA	NA	NA	NA	NA
80	27/07/2020	2	4	P2	kis	3.1317	3.1957	3.1637	0.287	0.248	0.039	0.6754	0.367189813	3.8516414
81	27/07/2020	2	4	P2	kis	NA	3.0486	3.0486	NA	NA	NA	NA	NA	NA
82	27/07/2020	2	4	P2	kis	NA	3.0983	3.0983	0.236	0.197	0.039	0.6754	0.291679005	3.059569983
83	27/07/2020	2	4	P2	kis	3.1209	3.1197	3.1203	0.217	0.178	0.039	0.6754	0.263547527	2.764484553
84	16/08/2020	3	4	UTN	kis	3.133	3.1389	3.13595	0.267	0.228	0.039	0.6754	0.337577732	3.541025158
85	16/08/2020	3	4	UTN	kis	3.0002	3.0082	3.0042	NA	NA	NA	NA	NA	NA
86	16/08/2020	3	4	UTN	kis	3.1843	3.0882	3.13625	0.21	0.171	0.039	0.6754	0.253183299	2.655768868
87	16/08/2020	3	4	UTN	kis	3.1171	3.1101	3.1136	0.312	0.273	0.039	0.6754	0.404204916	4.239911702
88	16/08/2020	3	4	UTN	kis	NA	3.0062	3.0062	0.185	0.146	0.039	0.6754	0.216168197	2.267498566
89	17/08/2020	3	5	UTN	kis	2.9776	2.9889	2.98325	0.346	0.307	0.039	0.6754	0.454545455	4.767959313
90	17/08/2020	3	5	UTN	kis	2.9069	2.9017	2.9043	0.244	0.205	0.039	0.6754	0.303523838	3.18381648
91	17/08/2020	3	5	UTN	kis	3.014	3.0101	3.01205	0.252	0.213	0.039	0.6754	0.31536867	3.308062976
92	17/08/2020	3	5	UTN	kis	3.127	3.1209	3.12395	0.293	0.254	0.039	0.6754	0.376073438	3.944826272
93	17/08/2020	3	5	UTN	kis	3.0126	3.0117	3.01215	0.154	0.115	0.039	0.6754	0.17026947	1.786043391
94	17/08/2020	3	5	UTN	kis	3.1781	3.1761	3.1771	0.315	0.276	0.039	0.6754	0.408646728	4.286504138
95	17/08/2020	3	5	UTN	kis	3.0477	3.042	3.04485	0.335	0.296	0.039	0.6754	0.43825881	4.59712038
96	17/08/2020	3	5	UTN	kis	3.0384	3.0155	3.02695	0.355	0.316	0.039	0.6754	0.467870891	4.907736622
97	17/08/2020	3	5	UTN	kis	2.8995	2.8988	2.89915	0.219	0.18	0.039	0.6754	0.266508736	2.795546177
98	17/08/2020	3	5	UTN	kis	2.9219	2.9167	2.9193	0.282	0.243	0.039	0.6754	0.359786793	3.773987339
99	17/08/2020	3	5	UTN	kis	2.931	2.929	2.93	0.215	0.176	0.039	0.6754	0.260586319	2.733422929
100	17/08/2020	3	5	OLY	kis	2.8921	2.8941	2.89311	NA	NA	NA	NA	NA	NA
101	17/08/2020	3	5	OLY	kis	3.0138	3.0181	3.01595	0.19	0.151	0.039	0.6754	0.223571217	2.345152626
102	17/08/2020	3	5	OLY	kis	2.9123	2.9128	2.91255	NA	NA	NA	NA	NA	NA
103	17/08/2020	3	5	OLY	kis	3.0145	3.0182	3.01635	0.256	0.217	0.039	0.6754	0.321291087	3.370186225
104	17/08/2020	3	5	OLY	kis	3.0412	3.0427	3.04196	0.22	0.181	0.039	0.6754	0.26798934	2.811076989
105	17/08/2020	3	5	OLY	kis	2.9137	2.9133	2.9135	0.175	0.136	0.039	0.6754	0.201362156	2.112190445
106	18/08/2020	3	5	OLY	kis	2.8172	2.8157	2.81647	0.05	0.011	0.039	0.6754	0.016286645	0.170838933
107	18/08/2020	3	5	OLY	kis	2.7602	2.7634	2.7618	NA	NA	NA	NA	NA	NA
108	18/08/2020	3	5	OLY	kis	NA	NA	NA	NA	NA	NA	NA	NA	NA
109	18/08/2020	3	5	OLY	kis	NA	2.9618	2.96176	0.182	0.143	0.039	0.6754	0.211726384	2.22090613
110	18/08/2020	3	5	OLY	kis	2.7912	2.7942	2.7927	0.146	0.107	0.039	0.6754	0.158424637	1.661796894
111	18/08/2020	3	5	OLY	kis	2.7821	2.7847	2.78342	NA	NA	NA	NA	NA	NA
112	18/08/2020	3	5	OLY	kis	2.8192	2.8127	2.815975	0.17	0.131	0.039	0.6754	0.193959135	2.034536385
113	18/08/2020	3	5	OLY	kis	2.9812	2.9817	2.981475	0.155	0.116	0.039	0.6754	0.171750074	1.801574203
114	18/08/2020	3	5	OLY	kis	3.0179	3.0142	3.01603	0.256	0.217	0.039	0.6754	0.321291087	3.370186225
115	18/08/2020	3	5	OLY	kis	3.0193	3.0183	3.01878	0.213	0.174	0.039	0.6754	0.257625111	2.702361305
116	18/08/2020	3	5	OLY	kis	2.9173	2.9128	2.91503	0.245	0.206	0.039	0.6754	0.305004442	3.199347292
117	18/08/2020	3	5	OLY	kis	NA	2.9617	2.96172	0.202	0.163	0.039	0.6754	0.241338466	2.531522372
118	18/08/2020	3	5	OLY	kis	2.9472	2.9422	2.944715	0.218	0.179	0.039	0.6754	0.265028131	2.780015365
119	18/08/2020	3	5	OLY	kis	2.7812	2.7823	2.781766	0.141	0.102	0.039	0.6754	0.151021617	1.584142834
120	18/08/2020	3	5	OLY	kis	2.7421	2.7413	2.74168	NA	NA	NA	NA	NA	NA
121	18/08/2020	3	6	UTN	kis	3.101	3.1094	3.1052	0.283	0.244	0.039	0.6754	0.361267397	3.789518151
122	18/08/2020	3	6	UTN	kis	NA	2.9371	2.9371	0.161	0.122	0.039	0.6754	0.180633699	1.894759076
123	18/08/2020	3	6	UTN	kis	NA	NA	NA	0.232	0.193	0.039	0.6754	0.285756589	2.997446734
124	18/08/2020	3	6	UTN	kis	3.0796	3.069	3.0743	0.185	0.146	0.039	0.6754	0.216168197	2.267498566
125	18/08/2020	3	6	UTN	kis	3.1475	3.1666	3.15705	0.271	0.232	0.039	0.6754	0.343500148	3.603148406
126	21/08/2020	3	4	OLY	kis	2.6172	2.618	2.61759	NA	NA	NA	NA	NA	NA
127	21/08/2020	3	4	OLY	kis	2.671	2.6992	2.68511	NA	NA	NA	NA	NA	NA
128	21/08/2020	3	4	OLY	kis	2.6153	2.6161	2.61569	NA	NA	NA	NA	NA	NA
129	21/08/2020	3	4	OLY	kis	2.7538	2.7519	2.75286	NA	NA	NA	NA	NA	NA
130	21/08/2020	3	4	OLY	kis	2.7712	2.7719	2.77156	0.076	0.037	0.039	0.6754	0.054782351	0.574640048
131	21/08/2020	3	4	OLY	kis	NA	2.618	2.61802	NA	NA	NA	NA	NA	NA
132	21/08/2020	3	4	OLY	kis	2.7861	2.7889	2.787505	0.21	0.171	0.039	0.6754	0.253183299	2.655768868
133	21/08/2020	3	4	OLY	kis	2.7519	2.7501	2.751005	0.175	0.136	0.039	0.6754	0.201362156	2.112190445
134	21/08/2020	3	4	OLY	kis	2.6129	2.614	2.613435	0.201	0.162	0.039	0.6754	0.239857862	2.51599156
135	21/08/2020	3	4	OLY	kis	2.6193	2.6183	2.618785	NA	NA	NA	NA	NA	NA
136	21/08/2020	3	4	OLY	kis	2.6152	2.6127	2.613985	NA	NA	NA	NA	NA	NA
137	21/08/2020	3	4	OLY	kis	2.6391	2.6382	2.638645	NA	NA	NA	NA	NA	NA
138	21/08/2020	3	4	OLY	kis	2.632	2.6313	2.631645	NA	NA	NA	NA	NA	NA
139	21/08/2020	3	4	OLY	kis	2.7017	2.7028	2.702265	NA	NA	NA	NA	NA	NA
140	21/08/2020	3	4	OLY	kis	2.7422	2.7418	2.741995	0.217	0.178	0.039	0.6754	0.263547527	2.764484553
141	09/09/2020	4	4	OLY	Vk7	2.917	2.9141	2.91555	NA	NA	NA	NA	NA	NA
142	09/09/2020	4	4	OLY	Vk7	3.1063	3.0972	3.10175	NA	NA	NA	NA	NA	NA
143	09/09/2020	4	4	OLY	Vk7	3.0889	3.0894	3.08915	0.207	0.168	0.039	0.5614	0.29925187	3.139005633
144	09/09/2020	4	4	OLY	Vk7	3.1627	3.1619	3.1623	NA	NA	NA	NA	NA	NA
145	09/09/2020	4	4	OLY	Vk7	2.9576	2.9571	2.95735	NA	NA	NA	NA	NA	NA
146	09/09/2020	4	4	OLY	Vk7	3.0791	3.0686	3.07385	0.216	0.152	0.064	0.4962	0.306328094	5.156937825
147	09/09/2020	4	4	OLY	Vk7	2.5868	2.5808	2.5838	0.198	0.159	0.039	0.5614	0.28322052	2.970844617
148	09/09/2020	4	4	OLY	Vk7	2.9514	2.9524	2.9519	NA	NA	NA	NA	NA	NA
149	09/09/2020	4	4	OLY	Vk7	3.0593	3.0729	3.0661	0.295	0.256	0.039	0.5614	0.45600285	4.783246679
150	09/09/2020	4	4	OLY	Vk7	2.948	NA	2.948	0.128	NA	NA	NA	NA	NA
151	09/09/2020	4	4	OLY	Vk7	2.9018	2.9018	2.901825	0.149	0.11	0.039	0.5614	0.195938725	2.055301307
152	09/09/2020	4	4	OLY	Vk7	NA	3.0147	3.0147	0.277	0.238	0.039	0.5614	0.42394015	4.446924646
153	09/09/2020	4	4	OLY	Vk7	2.8902	2.8912	2.85191	0.083859139	0.044859139	0.039	0.5614	0.079905841	0.838173155
154	09/09/2020	4	4	OLY	Vk7	2.8521	2.8517	2.85191	NA	NA	NA	NA	NA	NA
155	09/09/2020	4	4	OLY	Vk7	3.0183	3.0194	3.01883	0.285	0.246	0.039	0.5614	0.438190239	4.596401105
156	09/09/2020	4	4	OLY	Vk7	2.9147	2.9176	2.916165	0.16	0.121	0.039	0.5614	0.215532597	2.260831438
157	09/09/2020	4	4	OLY	Vk7	2.8716	2.871	2.871321	NA	NA	NA	NA	NA	NA
158	09/09/2020	4	4	OLY	Vk7	2.8942	2.8927	2.89344	NA	NA	NA	NA	NA	NA
159	09/09/2020	4	4	OLY	Vk7	2.8573	2.8575	2.85739	NA	NA	NA	NA	NA	NA
160	09/09/2020	4	4	OLY	Vk7	2.871	2.8718	2.871425	NA	NA	NA	NA	NA	NA
161	09/09/2020	4	4	OLY	Vk7	2.8528	2.8541	2.853465	0.386706601	0.347706601	0.039	0.5614	0.619356254	6.496743923
162	09/09/2020	4	4	OLY	Vk7	2.8103	2.8102	2.81023	0.218	0.179	0.039	0.5614	0.318845743	3.344535763
163	09/09/2020	4	4	OLY	Vk7	2.729	2.7288	2.728905	NA	NA	NA	NA	NA	NA
164	09/09/2020	4	4	OLY	Vk7	2.7592	2.7542	2.7567	NA	NA	NA	NA	NA	NA
165	10/09/2020	4	5	OLY	Vk7	2.6926	2.6942	2.693395	0.0809934	0.0419934	0.039	0.5614	0.074801211	0.78462809
166	10/09/2020	4	5	OLY	Vk7	NA	2.9187	2.91872	0.273	0.234	0.039	0.5614	0.416815105	4.372186417
167	10/09/2020	4	5	OLY	Vk7	2.7812	2.7822	2.781705	0.13662981	0.09762981	0.039	0.5614	0.173904186	1.824169783
168	10/09/2020	4	5	OLY	Vk7	3.0129	NA	3.01289	0.299	0.26	0.039	0.5614	0.463127895	4.857984908
169	10/09/2020	4	5	OLY	Vk7	2.981	2.9827	2.98188	0.236	0.197	0.039	0.5614	0.350908443	3.680857796
170	10/09/2020	4	5	OLY	Vk7	2.8163	2.8147	2.815497	NA	NA	NA	NA	NA	NA
171	10/09/2020	4	5	OLY	Vk7	2.751	2.751	2.75102	NA	NA	NA	NA	NA	NA
172	10/09/2020	4	5	OLY	Vk7	2.8516	2.8517	2.851655	0.061	0.022	0.039	0.5614	0.039187745	0.411060261
173	10/09/2020	4	5	OLY	Vk7	3.0519	3.052	3.051955	0.323	0.284	0.039	0.5614	0.505878162	5.306414284
174	10/09/2020	4	5	OLY	Vk7	NA	2.9817	2.98172	0.224	0.185	0.039	0.5614	0.32953331	3.456643108
175	10/09/2020	4	5	OLY	Vk7	2.762	2.7639	2.762975	NA	NA	NA	NA	NA	NA
176	10/09/2020	4	5	OLY	Vk7	2.8192	2.8124	2.815825	NA	NA	NA	NA	NA	NA
177	11/09/2020	4	4	P2	Vk7	3.1173	3.139	3.128175	NA	NA	NA	NA	NA	NA
178	11/09/2020	4	4	P2	Vk7	2.8873	2.885	2.88615	0.213	0.174	0.039	0.5614	0.309939437	3.251112977
179	11/09/2020	4	4	P2	Vk7	2.7956	2.7899	2.79276	0.272	0.233	0.039	0.5614	0.415033844	4.35350186
180	11/09/2020	4	4	P2	Vk7	2.7761	2.7614	2.768755	0.207	0.168	0.039	0.5614	0.29925187	3.139005633
181	11/09/2020	4	4	P2	Vk7	2.7168	2.7287	2.71675	0.178	0.139	0.039	0.5614	0.247595297	2.59715347
182	11/09/2020	4	4	P2	Vk7	2.9872	2.9617	2.974445	0.334	0.295	0.039	0.5614	0.525472034	5.511944415
183	11/09/2020	4	4	P2	Vk7	2.7774	2.7781	2.77775	0.239	0.2	0.039	0.5614	0.356252227	3.736911468
184	11/09/2020	4	4	P2	Vk7	NA	NA	NA	0.192	0.153	0.039	0.5614	0.272532953	2.858737273
185	11/09/2020	4	4	P2	Vk7	NA	NA	NA	0.232	0.193	0.039	0.5614	0.343783399	3.606119566
186	11/09/2020	4	4	P2	Vk7	2.7483	2.7561	2.7522	0.232	0.193	0.039	0.5614	0.343783399	3.606119566
187	11/09/2020	4	4	P2	Vk7	2.8069	2.8011	2.804	0.246	0.207	0.039	0.5614	0.368721055	3.867703369
188	11/09/2020	4	4	P2	Vk7	2.9065	2.9001	2.9033	0.295	0.256	0.039	0.5614	0.45600285	4.783246679
189	11/09/2020	4	4	P2	Vk7	2.7451	2.7489	2.74702	NA	NA	NA	NA	NA	NA
190	12/09/2020	4	4	UTN	Vk7	NA	2.809	2.809	0.21	0.17	0.04	0.5448	0.279001468	2.92658883
191	12/09/2020	4	4	UTN	Vk7	2.7109	2.6914	2.70115	0.133	0.075	0.04	0.5448	0.137665198	1.444040541
192	12/09/2020	4	4	UTN	Vk7	NA	2.718	2.718	0.153	0.095	0.04	0.5448	0.174375918	1.829118019
193	12/09/2020	4	4	UTN	Vk7	2.6776	2.6848	2.6812	NA	NA	NA	NA	NA	NA
194	12/09/2020	4	4	UTN	Vk7	2.663	2.6695	2.66625	0.168	0.11	0.04	0.5448	0.201908957	2.117926127
195	12/09/2020	4	4	UTN	Vk7	2.7221	2.7262	2.72415	NA	NA	NA	NA	NA	NA
196	12/09/2020	4	4	UTN	Vk7	2.5992	2.5939	2.59655	0.169	0.111	0.04	0.5448	0.203744493	2.137180001
197	12/09/2020	4	4	UTN	Vk7	NA	2.8316	2.8316	0.388159455	0.330159455	0.04	0.5448	0.606019558	6.356848507
198	12/09/2020	4	4	UTN	Vk7	2.8512	2.8608	2.856	NA	NA	NA	NA	NA	NA
199	12/09/2020	4	4	UTN	Vk7	2.8065	2.8052	2.80585	0.212	0.154	0.04	0.5448	0.28267254	2.965096577
200	12/09/2020	4	4	UTN	Vk7	2.8593	2.852	2.85565	0.301	0.243	0.04	0.5448	0.446035242	4.678691353
201	12/09/2020	4	4	UTN	Vk7	2.6716	2.6868	2.6792	0.326	0.268	0.04	0.5448	0.491923642	5.1600382
202	12/09/2020	4	4	UTN	Vk7	2.8491	2.8404	2.84475	NA	NA	NA	NA	NA	NA
203	12/09/2020	4	4	UTN	Vk7	2.7525	2.7526	2.75255	0.246	0.188	0.04	0.5448	0.345080764	3.619728289
204	12/09/2020	4	4	UTN	Vk7	2.9057	2.9092	2.90745	NA	NA	NA	NA	NA	NA
205	12/09/2020	4	4	UTN	Vk7	NA	2.8968	2.8968	0.298	0.24	0.04	0.5448	0.440528634	4.620929731
206	12/09/2020	4	4	UTN	Vk7	2.8446	2.8377	2.84115	NA	NA	NA	NA	NA	NA
207	12/09/2020	4	4	UTN	Vk7	2.7705	2.7703	2.7704	0.263	0.205	0.04	0.5448	0.376284875	3.947044145
208	12/09/2020	4	4	UTN	Vk7	2.695	2.6872	2.6911	0.212	0.154	0.04	0.5448	0.28267254	2.965096577
209	12/09/2020	4	4	UTN	Vk7	2.7541	2.7563	2.7552	0.373	0.315	0.04	0.5448	0.578193833	6.064970272
210	12/09/2020	4	4	UTN	Vk7	2.7396	2.7346	2.7371	0.246	0.188	0.04	0.5448	0.345080764	3.619728289
211	12/09/2020	4	4	UTN	Vk7	2.7753	2.7749	2.7751	0.29	0.232	0.04	0.5448	0.425844347	4.46689874
212	12/09/2020	4	4	UTN	Vk7	2.7468	2.7467	2.74675	0.356	0.298	0.04	0.5448	0.546989721	5.737654416
213	12/09/2020	4	4	UTN	Vk7	2.7939	2.7911	2.7925	0.348	0.29	0.04	0.5448	0.532305433	5.583623425
214	12/09/2020	4	4	UTN	Vk7	2.7389	2.7304	2.73465	0.212	0.154	0.04	0.5448	0.28267254	2.965096577
215	08/10/2020	5	4	P2	kis	2.8185	2.8198	2.81915	0.224	0.173	0.051	0.5188	0.333461835	3.497851416
216	08/10/2020	5	4	P2	kis	3.1129	3.1052	3.10905	0.315	0.264	0.051	0.5188	0.508866615	5.337761699
217	08/10/2020	5	4	P2	kis	3.1985	NA	3.1985	0.245	0.194	0.051	0.5188	0.373939861	3.922446097
218	08/10/2020	5	4	P2	kis	3.1019	NA	3.1019	0.216	0.165	0.051	0.5188	0.318041635	3.336101062
219	08/10/2020	5	4	P2	kis	2.8369	2.8343	2.8356	0.169	0.118	0.051	0.5188	0.227447957	2.385817729
220	08/10/2020	5	4	P2	kis	3.0086	3.009	3.0088	0.112	0.061	0.051	0.5188	0.117579029	1.233346453
221	08/10/2020	5	4	P2	kis	2.8325	2.8344	2.83345	0.179	0.128	0.051	0.5188	0.246723207	2.588005672
222	08/10/2020	5	4	P2	kis	NA	NA	NA	NA	NA	NA	NA	NA	NA
223	08/10/2020	5	4	P2	kis	3.0545	3.0515	3.053	0.198	0.147	0.051	0.5188	0.283346184	2.972162764
224	08/10/2020	5	4	P2	kis	2.9291	2.9341	2.9316	0.238	0.187	0.051	0.5188	0.360447186	3.780914537
225	08/10/2020	5	4	P2	kis	NA	2.766	2.766	0.169	0.118	0.051	0.5188	0.227447957	2.385817729
226	08/10/2020	5	4	P2	kis	NA	3.0696	3.0696	NA	NA	NA	NA	NA	NA
227	08/10/2020	5	4	P2	kis	2.8875	2.8819	2.8847	0.208	0.157	0.051	0.5188	0.302621434	3.174350707
228	08/10/2020	5	4	P2	kis	3.0021	3.0246	3.01335	NA	NA	NA	NA	NA	NA
229	08/10/2020	5	4	P2	kis	3.0732	2.9887	3.03095	0.243	0.192	0.051	0.5188	0.370084811	3.882008508
230	08/10/2020	5	4	P2	kis	3.0607	3.0219	3.0413	NA	NA	NA	NA	NA	NA
231	08/10/2020	5	4	P2	kis	3.1452	3.139	3.1421	NA	NA	NA	NA	NA	NA
232	08/10/2020	5	4	P2	kis	2.9864	2.9822	2.9843	0.208	0.157	0.051	0.5188	0.302621434	3.174350707
233	08/10/2020	5	4	P2	kis	2.97	2.9729	2.97145	0.255	0.204	0.051	0.5188	0.393215112	4.12463404
234	08/10/2020	5	4	P2	kis	2.8639	2.8603	2.8621	0.225	0.174	0.051	0.5188	0.33538936	3.51807021
235	11/10/2020	5	5	OLY	kis	3.1164	3.1184	3.1174	0.209	0.145	0.064	0.4962	0.292220879	3.065253972
236	11/10/2020	5	5	OLY	kis	NA	3.0882	3.0882	0.204	0.14	0.064	0.4962	0.282144297	2.959555559
237	11/10/2020	5	5	OLY	kis	2.9154	2.9036	2.9095	NA	NA	NA	NA	NA	NA
238	11/10/2020	5	5	OLY	kis	2.9247	2.9222	2.92345	NA	NA	NA	NA	NA	NA
239	11/10/2020	5	5	OLY	kis	2.9361	2.9304	2.93325	0.2	0.136	0.064	0.4962	0.274083031	2.874996829
240	11/10/2020	5	5	OLY	kis	3.0706	3.0771	3.07385	0.315	0.276	0.039	0.5614	0.491628073	3.21323175
241	11/10/2020	5	5	OLY	kis	3.0106	3.0179	3.01425	0.199	0.135	0.064	0.4962	0.272067715	2.853857146
242	11/10/2020	5	5	OLY	kis	3.1429	3.1425	3.1427	0.195	0.131	0.064	0.4962	0.264006449	2.769298416
243	11/10/2020	5	5	OLY	kis	3.0713	3.0527	3.062	NA	NA	NA	NA	NA	NA
244	11/10/2020	5	5	OLY	kis	NA	2.8889	2.8889	NA	NA	NA	NA	NA	NA
245	11/10/2020	5	5	OLY	kis	3.1641	3.1617	3.1629	0.213	0.149	0.064	0.4962	0.300282144	3.149812702
246	11/10/2020	5	5	OLY	kis	2.8072	2.8133	2.81025	NA	NA	NA	NA	NA	NA
247	11/10/2020	5	5	OLY	kis	2.9313	2.9232	2.927265	NA	NA	NA	NA	NA	NA
248	11/10/2020	5	5	OLY	kis	3.1689	3.16	3.16445	0.175	0.111	0.064	0.4962	0.223700121	2.346504765
249	11/10/2020	5	5	OLY	kis	3.0573	3.011	3.03415	NA	NA	NA	NA	NA	NA
250	11/10/2020	5	5	OLY	kis	2.9274	2.9294	2.9284	0.2	0.136	0.064	0.4962	0.274083031	2.874996829
251	11/10/2020	5	5	OLY	kis	2.9428	2.8925	2.91765	NA	NA	NA	NA	NA	NA
252	11/10/2020	5	5	OLY	kis	2.9322	2.9199	2.92605	NA	NA	NA	NA	NA	NA
253	11/10/2020	5	5	OLY	kis	3.1671	3.1569	3.162	NA	NA	NA	NA	NA	NA
254	11/10/2020	5	5	OLY	kis	NA	3.1309	3.1309	0.15	0.086	0.064	0.4962	0.173317211	1.818012701
255	12/10/2020	5	6	P2	kis	3.0749	3.0654	3.07015	0.237	0.186	0.051	0.5188	0.358519661	3.760695742
256	12/10/2020	5	6	P2	kis	2.8448	NA	2.8448	0.19	0.139	0.051	0.5188	0.267925983	2.810412409
257	12/10/2020	5	6	P2	kis	2.8043	2.8343	2.81928	0.171	0.12	0.051	0.5188	0.231303007	2.426255318
258	12/10/2020	5	6	P2	kis	2.5612	2.565	2.5631	0.114	0.063	0.051	0.5188	0.121434079	1.273784042
259	12/10/2020	5	6	P2	kis	2.6169	NA	2.6169	0.121	0.07	0.051	0.5188	0.134926754	1.415315602
260	12/10/2020	5	6	P2	kis	3.1136	3.1329	3.12325	0.254	0.203	0.051	0.5188	0.391287587	4.104415246
261	12/10/2020	5	6	P2	kis	3.0895	3.0837	3.0866	0.303	0.252	0.051	0.5188	0.485736315	5.095136167
262	12/10/2020	5	6	P2	kis	3.0584	3.0569	3.05765	NA	NA	NA	NA	NA	NA
263	12/10/2020	5	6	P2	kis	2.9289	2.9507	2.9398	0.16	0.109	0.051	0.5188	0.210100231	2.20384858
264	12/10/2020	5	6	P2	kis	3.0607	3.0706	3.06565	NA	NA	NA	NA	NA	NA
265	12/10/2020	5	6	P2	kis	2.9742	2.9536	2.9639	0.245	0.194	0.051	0.5188	0.373939861	3.922446097
266	12/10/2020	5	6	P2	kis	2.8218	2.8237	2.82275	0.217	0.166	0.051	0.5188	0.31996916	3.356319856
267	12/10/2020	5	6	P2	kis	3.0549	3.0457	3.0503	NA	NA	NA	NA	NA	NA
268	12/10/2020	5	6	P2	kis	2.9692	2.9741	2.97165	0.225	0.174	0.051	0.5188	0.33538936	3.51807021
269	12/10/2020	5	6	P2	kis	3.2119	3.2191	3.2155	0.205	0.154	0.051	0.5188	0.296838859	3.113694324
270	12/10/2020	5	6	P2	kis	NA	NA	NA	NA	NA	NA	NA	NA	NA
271	12/10/2020	5	6	P2	kis	3.0603	3.0372	3.04875	0.195	0.144	0.051	0.5188	0.277563608	2.911506381
272	12/10/2020	5	6	P2	kis	2.8562	2.8567	2.85645	NA	NA	NA	NA	NA	NA
273	12/10/2020	5	6	P2	kis	2.9013	2.9005	2.9009	NA	NA	NA	NA	NA	NA
274	12/10/2020	5	6	P2	kis	3.0197	3.0192	3.01945	0.231	0.18	0.051	0.5188	0.34695451	3.639382976
275	13/10/2020	6	4	OLY	kis	NA	2.6476	2.6476	NA	NA	NA	NA	NA	NA
276	13/10/2020	6	4	OLY	kis	3.0442	3.0301	3.03715	NA	NA	NA	NA	NA	NA
277	13/10/2020	6	4	OLY	kis	2.6986	2.6883	2.69345	NA	NA	NA	NA	NA	NA
278	13/10/2020	6	4	OLY	kis	3.0069	3.0052	3.00605	0.242	0.191	0.051	0.5188	0.368157286	3.861789714
279	13/10/2020	6	4	OLY	kis	2.9219	2.9258	2.92385	NA	NA	NA	NA	NA	NA
280	13/10/2020	6	4	OLY	kis	3.0824	3.0871	3.08475	NA	NA	NA	NA	NA	NA
281	13/10/2020	6	4	OLY	kis	NA	2.9544	2.9544	0.171	0.12	0.051	0.5188	0.231303007	2.426255318
282	13/10/2020	6	4	OLY	kis	2.7266	2.7227	2.72465	0.109	0.058	0.051	0.5188	0.111796453	1.17269007
283	13/10/2020	6	4	OLY	kis	2.8567	2.8571	2.8569	NA	NA	NA	NA	NA	NA
284	13/10/2020	6	4	OLY	kis	NA	NA	NA	NA	NA	NA	NA	NA	NA
285	13/10/2020	6	4	OLY	kis	2.7558	2.7488	2.7523	0.134	0.083	0.051	0.5188	0.15998458	1.678159928
286	13/10/2020	6	4	OLY	kis	2.7735	2.7788	2.77615	NA	NA	NA	NA	NA	NA
287	13/10/2020	6	4	OLY	kis	NA	3.0484	3.0484	0.214	0.15	0.064	0.4962	0.302297461	3.170952385
288	13/10/2020	6	4	OLY	kis	2.7155	2.695	2.70525	0.16	0.096	0.064	0.4962	0.193470375	2.029409526
289	13/10/2020	6	4	OLY	kis	3.0042	3.0096	3.0069	NA	NA	NA	NA	NA	NA
290	13/10/2020	6	4	OLY	kis	2.7448	2.448	2.5964	0.141	0.077	0.064	0.4962	0.155179363	1.627755558
291	13/10/2020	6	4	OLY	kis	3.1269	3.1243	3.1256	0.195	0.156	0.039	0.5614	0.277876737	NA
292	13/10/2020	6	4	OLY	kis	3.1109	3.1132	3.11205	NA	NA	NA	NA	NA	NA
293	13/10/2020	6	4	OLY	kis	3.0559	3.0465	3.0512	0.255	0.191	0.064	0.4962	0.384925433	4.03767937
294	13/10/2020	6	4	OLY	kis	NA	2.805	2.805	NA	NA	NA	NA	NA	NA
295	13/10/2020	6	4	OLY	kis	2.6993	2.7032	2.70125	NA	NA	NA	NA	NA	NA
296	14/10/2020	6	4	OLY	kis	2.8549	2.8608	2.85785	NA	NA	NA	NA	NA	NA
297	14/10/2020	6	4	OLY	kis	2.8395	2.823	2.83125	0.153	0.089	0.064	0.4962	0.17936316	1.881431748
298	14/10/2020	6	4	OLY	kis	NA	NA	NA	0.15	NA	NA	NA	NA	NA
299	14/10/2020	6	4	OLY	kis	2.9587	2.9576	2.95815	0.11	0.046	0.064	0.4962	0.092704555	0.972425398
300	14/10/2020	6	4	OLY	kis	2.7916	2.7948	2.7932	0.204	0.14	0.064	0.4962	0.282144297	2.959555559
301	14/10/2020	6	4	OLY	kis	2.8065	2.8026	2.80455	NA	NA	NA	NA	NA	NA
302	14/10/2020	6	4	OLY	kis	2.8763	NA	2.8763	0.244	0.18	0.064	0.4962	0.362756953	3.805142862
303	14/10/2020	6	4	OLY	kis	2.907	2.9036	2.9053	NA	NA	NA	NA	NA	NA
304	14/10/2020	6	4	OLY	kis	3.0557	3.0482	3.05195	NA	NA	NA	NA	NA	NA
305	14/10/2020	6	4	OLY	kis	2.8011	2.804	2.80255	NA	NA	NA	NA	NA	NA
306	14/10/2020	6	4	OLY	kis	2.8189	2.8189	2.8189	NA	NA	NA	NA	NA	NA
307	14/10/2020	6	4	OLY	kis	2.5752	2.5629	2.56905	0.211	0.147	0.064	0.4962	0.296251511	3.107533337
308	14/10/2020	6	4	OLY	kis	2.8104	2.8143	2.81235	0.203	0.139	0.064	0.4962	0.28012898	2.938415877
309	14/10/2020	6	4	OLY	kis	3.1455	3.1419	2.8763	NA	NA	NA	NA	NA	NA
310	14/10/2020	6	4	OLY	kis	NA	2.6958	2.6958	0.185	0.121	0.064	0.4962	0.243853285	2.557901591
311	14/10/2020	6	4	OLY	kis	3.1084	3.1064	3.1074	0.287	0.223	0.064	0.4962	0.449415558	4.714149212
312	14/10/2020	6	4	OLY	kis	2.9887	2.9884	2.98855	0.241	0.177	0.064	0.4962	0.356711004	3.741723814
313	14/10/2020	6	4	OLY	kis	2.9452	NA	2.9452	0.18	0.116	0.064	0.4962	0.233776703	2.452203178
314	14/10/2020	6	4	OLY	kis	3.0817	3.0401	3.0609	0.213	0.149	0.064	0.4962	0.300282144	3.149812702
315	14/10/2020	6	4	OLY	kis	2.6776	2.6742	2.8763	NA	NA	NA	NA	NA	NA
316	14/10/2020	6	4	OLY	kis	3.0649	3.0629	3.0639	0.289	0.225	0.064	0.4962	0.453446191	4.756428577
317	15/10/2020	6	4	OLY	kis	2.8581	2.8552	2.85665	NA	NA	NA	NA	NA	NA
318	15/10/2020	6	4	OLY	kis	2.7608	2.7673	2.76405	0.098	NA	NA	NA	NA	NA
319	15/10/2020	6	4	OLY	kis	3.0259	3.029	3.02745	0.189	0.138	0.051	0.5188	0.265998458	2.790193615
320	15/10/2020	6	4	OLY	kis	2.927	2.9286	2.9278	0.228	0.177	0.051	0.5188	0.341171935	3.578726593
321	15/10/2020	6	4	OLY	kis	3.0255	3.0246	3.02505	0.262	0.211	0.051	0.5188	0.406707787	4.2661656
322	15/10/2020	6	4	OLY	kis	2.9937	NA	2.9937	0.069	0.018	0.051	0.5188	0.034695451	0.363938298
323	15/10/2020	6	4	OLY	kis	2.9362	2.9576	2.9469	NA	NA	NA	NA	NA	NA
324	15/10/2020	6	4	OLY	kis	3.1534	3.1577	3.15555	NA	NA	NA	NA	NA	NA
325	15/10/2020	6	4	OLY	kis	2.7754	NA	2.7754	0.07	0.019	0.051	0.5188	0.036622976	0.384157092
326	15/10/2020	6	4	OLY	kis	3.0974	3.1094	3.1034	0.251	0.2	0.051	0.5188	0.385505012	4.043758863
327	15/10/2020	6	4	OLY	kis	2.7547	2.7422	2.74845	NA	NA	NA	NA	NA	NA
328	15/10/2020	6	4	OLY	kis	3.1089	3.1109	3.1099	0.193	0.142	0.051	0.5188	0.273708558	2.871068792
329	15/10/2020	6	4	OLY	kis	3.0796	3.0706	3.0751	NA	NA	NA	NA	NA	NA
330	15/10/2020	6	4	OLY	kis	3.1937	3.1994	3.19655	NA	NA	NA	NA	NA	NA
331	15/10/2020	6	4	OLY	kis	3.1002	3.0968	3.0985	0.198	0.147	0.051	0.5188	0.283346184	2.972162764
332	15/10/2020	6	4	OLY	kis	2.8237	2.8219	2.8228	NA	NA	NA	NA	NA	NA
333	15/10/2020	6	4	OLY	kis	3.0652	3.0678	3.0665	NA	NA	NA	NA	NA	NA
334	15/10/2020	6	4	OLY	kis	2.9357	NA	2.9357	0.255	0.204	0.051	0.5188	0.393215112	4.12463404
335	15/10/2020	6	4	OLY	kis	3.0974	NA	3.0974	0.262	0.211	0.051	0.5188	0.406707787	4.2661656
336	15/10/2020	6	4	OLY	kis	3.0988	3.0955	3.09715	NA	NA	NA	NA	NA	NA
337	15/10/2020	6	4	OLY	kis	3.2551	3.2529	3.254	NA	NA	NA	NA	NA	NA
338	16/10/2020	6	5	P2	kis	3.0388	NA	3.0388	0.255	0.204	0.051	0.5188	0.393215112	4.12463404
339	16/10/2020	6	5	P2	kis	NA	NA	NA	NA	NA	NA	NA	NA	NA
340	16/10/2020	6	5	P2	kis	2.9997	2.9928	2.99625	0.24	0.189	0.051	0.5188	0.364302236	3.821352125
341	16/10/2020	6	5	P2	kis	2.9396	2.9334	2.9365	0.057	0.006	0.051	0.5188	0.01156515	0.121312766
342	16/10/2020	6	5	P2	kis	3.0807	3.079	3.07985	NA	NA	NA	NA	NA	NA
343	16/10/2020	6	5	P2	kis	3.1412	NA	3.1412	0.268	0.217	0.051	0.5188	0.418272938	4.387478366
344	16/10/2020	6	5	P2	kis	3.0705	3.0771	3.0738	0.289	0.238	0.051	0.5188	0.458750964	4.812073046
345	16/10/2020	6	5	P2	kis	3.0866	3.0195	3.09145	NA	NA	NA	NA	NA	NA
346	16/10/2020	6	5	P2	kis	3.2509	3.2321	3.2415	0.199	0.148	0.051	0.5188	0.285273709	2.992381558
347	16/10/2020	6	5	P2	kis	NA	NA	NA	0.203	0.152	0.051	0.5188	0.292983809	3.073256736
348	16/10/2020	6	5	P2	kis	3.0446	3.0486	3.0466	NA	NA	NA	NA	NA	NA
349	16/10/2020	6	5	P2	kis	3.0055	NA	3.0055	0.16	0.109	0.051	0.5188	0.210100231	2.20384858
350	16/10/2020	6	5	P2	kis	3.1117	3.1135	3.0055	NA	NA	NA	NA	NA	NA
351	16/10/2020	6	5	P2	kis	3.0607	NA	3.0607	0.307	0.256	0.051	0.5188	0.493446415	5.176011344
352	16/10/2020	6	5	P2	kis	3.0511	3.0505	3.0508	0.199	0.148	0.051	0.5188	0.285273709	2.992381558
353	16/10/2020	6	5	P2	kis	2.9882	2.9863	2.98725	NA	NA	NA	NA	NA	NA
354	16/10/2020	6	5	P2	kis	3.0741	3.0715	3.0728	NA	NA	NA	NA	NA	NA
355	16/10/2020	6	5	P2	kis	3.0909	3.0487	3.0698	0.217	0.166	0.051	0.5188	0.31996916	3.356319856
356	16/10/2020	6	5	P2	kis	2.9396	NA	2.9396	NA	NA	NA	NA	NA	NA
357	16/10/2020	6	5	P2	kis	3.0462	3.0228	2.9396	NA	NA	NA	NA	NA	NA
358	19/10/2020	6	6	UTN	kis	NA	2.9072	2.9072	0.288	0.237	0.051	0.5188	0.456823439	4.791854252
359	19/10/2020	6	6	UTN	kis	3.038	3.0421	3.04005	0.269	0.218	0.051	0.5188	0.420200463	4.40769716
360	19/10/2020	6	6	UTN	kis	NA	2.7771	2.7771	NA	NA	NA	NA	NA	NA
361	19/10/2020	6	6	UTN	kis	2.8172	2.817	2.8171	0.188	0.137	0.051	0.5188	0.264070933	2.769974821
362	19/10/2020	6	6	UTN	kis	NA	2.9992	2.9992	0.218	0.167	0.051	0.5188	0.321896685	3.37653865
363	19/10/2020	6	6	UTN	kis	NA	2.7773	2.7773	0.29	0.239	0.051	0.5188	0.460678489	4.832291841
364	19/10/2020	6	6	UTN	kis	NA	3.0395	3.0395	0.345	0.294	0.051	0.5188	0.566692367	5.944325528
365	19/10/2020	6	6	UTN	kis	3.0549	3.0584	3.05665	0.218	0.167	0.051	0.5188	0.321896685	3.37653865
366	19/10/2020	6	6	UTN	kis	NA	3.0392	3.0392	0.327	0.276	0.051	0.5188	0.531996916	5.58038723
367	19/10/2020	6	6	UTN	kis	3.0395	3.035	3.03725	0.285	0.234	0.051	0.5188	0.451040864	4.731197869
368	19/10/2020	6	6	UTN	kis	2.9592	2.9532	2.9562	0.263	0.212	0.051	0.5188	0.408635312	4.286384394
369	19/10/2020	6	6	UTN	kis	3.0209	3.0132	3.01705	0.317	0.266	0.051	0.5188	0.512721665	5.378199287
370	19/10/2020	6	6	UTN	kis	2.9277	2.9222	2.92495	0.269	0.218	0.051	0.5188	0.420200463	4.40769716
371	19/10/2020	6	6	UTN	kis	2.9699	2.9613	2.9656	0.251	0.2	0.051	0.5188	0.385505012	4.043758863
372	19/10/2020	6	6	UTN	kis	3.0456	3.0404	3.043	0.246	0.207	0.039	0.5614	0.368721055	5.29732411
373	19/10/2020	6	6	UTN	kis	3.0584	3.0584	3.0584	0.263	0.212	0.051	0.5188	0.408635312	4.286384394
374	19/10/2020	6	6	UTN	kis	2.876	2.8381	2.85705	0.201	0.15	0.051	0.5188	0.289128759	3.032819147
375	19/10/2020	6	6	UTN	kis	3.0747	3.0715	3.0731	0.28	0.229	0.051	0.5188	0.441403238	4.630103898
376	19/10/2020	6	6	UTN	kis	3.0557	3.0564	3.05605	0.276	0.225	0.051	0.5188	0.433693138	4.54922872
377	19/10/2020	6	6	UTN	kis	3.0239	3.0248	3.02435	0.323	0.272	0.051	0.5188	0.524286816	5.499512053
378	23/10/2020	7	4	UTN	Vk7	2.7658	2.7679	2.76685	NA	NA	NA	NA	NA	NA
379	23/10/2020	7	4	UTN	Vk7	NA	2.7372	2.7372	0.224	0.166	0.04	0.5448	0.304698972	3.196143064
380	23/10/2020	7	4	UTN	Vk7	2.5904	2.599	2.5947	0.186	0.128	0.04	0.5448	0.234948605	2.464495857
381	23/10/2020	7	4	UTN	Vk7	2.8127	2.8299	2.8213	0.256	0.198	0.04	0.5448	0.363436123	3.812267028
382	23/10/2020	7	4	UTN	Vk7	2.7701	2.7749	2.7725	0.178	0.12	0.04	0.5448	0.220264317	2.310464866
383	23/10/2020	7	4	UTN	Vk7	2.7237	2.7232	2.72345	0.205	0.147	0.04	0.5448	0.269823789	2.83031946
384	23/10/2020	7	4	UTN	Vk7	2.6577	2.6529	2.6553	0.18	0.122	0.04	0.5448	0.223935389	2.348972613
385	23/10/2020	7	4	UTN	Vk7	2.6272	2.6449	2.63605	0.229	0.171	0.04	0.5448	0.313876652	3.292412433
386	23/10/2020	7	4	UTN	Vk7	2.9379	2.94	2.93895	0.371	0.313	0.04	0.5448	0.574522761	6.026462524
387	23/10/2020	7	4	UTN	Vk7	2.7982	2.7754	2.7868	0.335	0.277	0.04	0.5448	0.508443465	5.333323065
388	23/10/2020	7	4	UTN	Vk7	NA	3.0451	3.0451	NA	NA	NA	NA	NA	NA
389	23/10/2020	7	4	UTN	Vk7	2.6891	2.6845	2.6868	NA	NA	NA	NA	NA	NA
390	23/10/2020	7	4	UTN	Vk7	2.7588	2.7579	2.75835	0.275	0.217	0.04	0.5448	0.398311307	4.178090632
391	23/10/2020	7	4	UTN	Vk7	NA	2.7268	2.7268	0.208	0.15	0.04	0.5448	0.275330396	2.888081082
392	23/10/2020	7	4	UTN	Vk7	2.6792	2.6749	2.67705	0.318	0.26	0.04	0.5448	0.477239354	5.006007209
393	23/10/2020	7	4	UTN	Vk7	3.1305	3.1324	3.13145	NA	NA	NA	NA	NA	NA
394	23/10/2020	7	4	UTN	Vk7	NA	NA	NA	NA	NA	NA	NA	NA	NA
395	23/10/2020	7	4	UTN	Vk7	2.792	2.7994	2.7957	0.376	0.318	0.04	0.5448	0.583700441	6.122731894
396	23/10/2020	7	4	UTN	Vk7	2.9307	NA	2.9307	0.297	0.239	0.04	0.5448	0.438693098	4.601675857
397	23/10/2020	7	4	UTN	Vk7	2.8716	2.8535	2.86255	0.208568113	0.150568113	0.04	0.5448	0.276373188	2.899019458
398	26/10/2020	7	5	OLY	Vk7	2.9955	2.9933	2.9944	NA	NA	NA	NA	NA	NA
399	26/10/2020	7	5	OLY	Vk7	2.9819	2.9863	2.9841	0.244	0.204	0.058	0.6173	0.330471408	3.466483298
400	26/10/2020	7	5	OLY	Vk7	2.9201	2.9268	2.92345	0.228	0.188	0.058	0.6173	0.304552082	3.194602255
401	26/10/2020	7	5	OLY	Vk7	3.125	3.1167	3.12085	NA	NA	NA	NA	NA	NA
402	26/10/2020	7	5	OLY	Vk7	NA	3.1403	3.1403	0.309	0.269	0.058	0.6173	0.43576867	4.571000035
403	26/10/2020	7	5	OLY	Vk7	3.0228	3.0173	3.02005	0.35	0.31	0.058	0.6173	0.502186943	5.267695208
404	26/10/2020	7	5	OLY	Vk7	2.9804	2.9804	2.9804	NA	NA	NA	NA	NA	NA
405	26/10/2020	7	5	OLY	Vk7	3.0456	3.0499	3.04775	NA	NA	NA	NA	NA	NA
406	26/10/2020	7	5	OLY	Vk7	3.0461	3.0405	3.0433	NA	NA	NA	NA	NA	NA
407	26/10/2020	7	5	OLY	Vk7	3.0249	3.021	3.02295	NA	NA	NA	NA	NA	NA
408	26/10/2020	7	5	OLY	Vk7	2.9036	2.9036	2.9036	NA	NA	NA	NA	NA	NA
409	26/10/2020	7	5	OLY	Vk7	3.1849	3.1853	3.1851	NA	NA	NA	NA	NA	NA
410	26/10/2020	7	5	OLY	Vk7	2.9666	2.9688	2.9677	NA	NA	NA	NA	NA	NA
411	26/10/2020	7	5	OLY	Vk7	3.0645	3.0645	3.0645	0.222	0.182	0.058	0.6173	0.294832334	3.092646864
412	26/10/2020	7	5	OLY	Vk7	3.0209	3.0224	3.02165	0.291	0.251	0.058	0.6173	0.406609428	4.265133862
413	26/10/2020	7	5	OLY	Vk7	2.8501	2.8314	2.84075	0.231	0.191	0.058	0.6173	0.309411955	3.245579951
414	26/10/2020	7	5	OLY	Vk7	3.1299	3.1296	3.12975	NA	NA	NA	NA	NA	NA
415	26/10/2020	7	5	OLY	Vk7	2.9365	2.9391	2.9378	NA	NA	NA	NA	NA	NA
416	26/10/2020	7	5	OLY	Vk7	NA	3.181	3.181	0.215	0.175	0.058	0.6173	0.283492629	2.973698908
417	26/10/2020	7	5	OLY	Vk7	3.0041	3.0098	3.00695	0.181	0.141	0.058	0.6173	0.228414061	2.395951691
418	27/10/2020	7	5	OLY	Vk7	2.9347	2.9355	2.9351	0.263	0.223	0.058	0.6173	0.361250607	3.789342037
419	27/10/2020	7	5	OLY	Vk7	2.9889	2.9801	2.9845	NA	NA	NA	NA	NA	NA
420	27/10/2020	7	5	OLY	Vk7	3.1732	3.1735	3.17335	0.199	0.159	0.058	0.6173	0.257573303	2.701817865
421	27/10/2020	7	5	OLY	Vk7	3.0089	3.0052	3.00705	0.181	0.141	0.058	0.6173	0.228414061	2.395951691
422	27/10/2020	7	5	OLY	Vk7	NA	3.0913	3.0913	NA	NA	NA	NA	NA	NA
423	27/10/2020	7	5	OLY	Vk7	2.9156	2.9137	2.91465	0.172	0.132	0.058	0.6173	0.21383444	2.243018605
424	27/10/2020	7	5	OLY	Vk7	3.1035	3.1039	3.1037	NA	NA	NA	NA	NA	NA
425	27/10/2020	7	5	OLY	Vk7	3.0573	3.0554	3.05635	NA	NA	NA	NA	NA	NA
426	27/10/2020	7	5	OLY	Vk7	NA	NA	NA	NA	NA	NA	NA	NA	NA
427	27/10/2020	7	5	OLY	Vk7	3.1498	3.147	3.1484	0.199	0.159	0.058	0.6173	0.257573303	2.701817865
428	27/10/2020	7	5	OLY	Vk7	3.0196	3.0109	3.01525	0.221	0.181	0.058	0.6173	0.293212376	3.075654299
429	27/10/2020	7	5	OLY	Vk7	NA	NA	NA	NA	NA	NA	NA	NA	NA
430	27/10/2020	7	5	OLY	Vk7	3.1341	3.1317	3.1329	0.173	0.133	0.058	0.6173	0.215454398	2.26001117
431	27/10/2020	7	5	OLY	Vk7	3.0909	3.0814	3.08615	NA	NA	NA	NA	NA	NA
432	27/10/2020	7	5	OLY	Vk7	NA	NA	NA	NA	NA	NA	NA	NA	NA
433	27/10/2020	7	5	OLY	Vk7	NA	3.0065	3.0065	NA	NA	NA	NA	NA	NA
434	27/10/2020	7	5	OLY	Vk7	3.1727	3.1771	3.1749	NA	NA	NA	NA	NA	NA
435	27/10/2020	7	5	OLY	Vk7	2.9714	2.9714	2.9714	0.151	0.111	0.058	0.6173	0.179815325	1.886174736
436	27/10/2020	7	5	OLY	Vk7	2.9706	2.971	2.9708	0.379	0.339	0.058	0.6173	0.549165722	5.760479598
437	27/10/2020	7	5	OLY	Vk7	3.0807	3.0791	3.0799	0.334	0.294	0.058	0.6173	0.476267617	4.995814165
438	28/10/2020	7	5	OLY	Vk7	3.0261	3.0512	3.03865	0.208	0.168	0.058	0.6173	0.272152924	2.854750951
439	28/10/2020	7	5	OLY	Vk7	3.2436	3.2493	3.24645	0.245	0.205	0.058	0.6173	0.332091366	3.483475863
440	28/10/2020	7	5	OLY	Vk7	3.0646	3.0647	3.06465	0.288	0.248	0.058	0.6173	0.401749555	4.214156166
441	28/10/2020	7	5	OLY	Vk7	3.0341	3.029	3.03155	0.238	0.198	0.058	0.6173	0.32075166	3.364527907
442	28/10/2020	7	5	OLY	Vk7	3.1529	3.1577	3.1553	NA	NA	NA	NA	NA	NA
443	28/10/2020	7	5	OLY	Vk7	2.7419	2.7397	2.7408	NA	NA	NA	NA	NA	NA
444	28/10/2020	7	5	OLY	Vk7	3.1069	3.1171	3.112	0.26	0.22	0.058	0.6173	0.356390734	3.738364341
445	28/10/2020	7	5	OLY	Vk7	3.1174	3.1171	3.11725	0.25	0.21	0.058	0.6173	0.340191155	3.568438689
446	28/10/2020	7	5	OLY	Vk7	NA	3.063	3.063	0.2	0.16	0.058	0.6173	0.259193261	2.71881043
447	28/10/2020	7	5	OLY	Vk7	3.046	3.0404	3.0432	0.277	0.237	0.058	0.6173	0.383930018	4.027237949
448	28/10/2020	7	5	OLY	Vk7	2.9867	2.9851	2.98593	0.249	0.209	0.058	0.6173	0.338571197	3.551446124
449	28/10/2020	7	5	OLY	Vk7	3.1062	3.1065	3.10635	0.164	0.124	0.058	0.6173	0.200874777	2.107078083
450	28/10/2020	7	5	OLY	Vk7	2.8814	2.8852	2.8833	NA	NA	NA	NA	NA	NA
451	28/10/2020	7	5	OLY	Vk7	3.0867	3.0995	3.0931	0.285	0.245	0.058	0.6173	0.396889681	4.163178471
452	28/10/2020	7	5	OLY	Vk7	3.1028	3.1036	3.1032	NA	NA	NA	NA	NA	NA
453	28/10/2020	7	5	OLY	Vk7	3.2009	3.1988	3.19985	NA	NA	NA	NA	NA	NA
454	28/10/2020	7	5	OLY	Vk7	3.0958	3.0909	3.09335	NA	NA	NA	NA	NA	NA
455	28/10/2020	7	5	OLY	Vk7	2.5256	2.5686	2.5471	NA	NA	NA	NA	NA	NA
456	28/10/2020	7	5	OLY	Vk7	3.0318	3.0357	3.03375	NA	NA	NA	NA	NA	NA
457	28/10/2020	7	5	OLY	Vk7	3.0618	3.0587	3.06025	0.266	0.226	0.058	0.6173	0.366110481	3.840319732
458	29/10/2020	7	6	OLY	Vk7	3.0968	3.0911	3.09395	NA	NA	NA	NA	NA	NA
459	29/10/2020	7	6	OLY	Vk7	2.9472	2.9428	2.945	NA	NA	NA	NA	NA	NA
460	29/10/2020	7	6	OLY	Vk7	2.8437	2.8492	2.84645	NA	NA	NA	NA	NA	NA
461	29/10/2020	7	6	OLY	Vk7	2.9077	2.9006	2.90415	NA	NA	NA	NA	NA	NA
462	29/10/2020	7	6	OLY	Vk7	3.2195	3.2207	3.2201	NA	NA	NA	NA	NA	NA
463	29/10/2020	7	6	OLY	Vk7	3.0407	3.0371	3.0389	0.245	0.205	0.058	0.6173	0.332091366	3.483475863
464	29/10/2020	7	6	OLY	Vk7	NA	3.0522	3.0522	0.236	0.196	0.058	0.6173	0.317511745	3.330542777
465	29/10/2020	7	6	OLY	Vk7	3.1	3.1062	3.1031	NA	NA	NA	NA	NA	NA
466	29/10/2020	7	6	OLY	Vk7	3.0978	3.0969	3.09735	0.276	0.236	0.058	0.6173	0.38231006	4.010245384
467	29/10/2020	7	6	OLY	Vk7	3.0516	3.0588	3.0552	0.134	0.094	0.058	0.6173	0.152276041	1.597301128
468	29/10/2020	7	6	OLY	Vk7	3.1791	3.1682	3.17365	0.282	0.242	0.058	0.6173	0.392029807	4.112200775
469	29/10/2020	7	6	OLY	Vk7	2.5678	2.5647	2.56625	0.124	0.084	0.058	0.6173	0.136076462	1.427375476
470	29/10/2020	7	6	OLY	Vk7	2.7503	2.7598	2.75505	0.173	0.133	0.058	0.6173	0.215454398	2.26001117
471	29/10/2020	7	6	OLY	Vk7	3.0542	3.0596	3.0569	0.214	0.174	0.058	0.6173	0.281872671	2.956706342
472	29/10/2020	7	6	OLY	Vk7	2.9988	3.0007	2.99975	0.236	0.196	0.058	0.6173	0.317511745	3.330542777
473	29/10/2020	7	6	OLY	Vk7	3.0006	3	3.0003	0.141	0.101	0.058	0.6173	0.163615746	1.716249084
474	29/10/2020	7	6	OLY	Vk7	3.1789	3.1533	3.1661	0.251	0.211	0.058	0.6173	0.341811113	3.585431254
475	29/10/2020	7	6	OLY	Vk7	3.0614	3.0622	3.0618	NA	NA	NA	NA	NA	NA
476	29/10/2020	7	6	OLY	Vk7	3.0622	3.0661	3.06415	NA	NA	NA	NA	NA	NA
477	29/10/2020	7	6	OLY	Vk7	3.1755	3.1774	3.17645	0.127	0.087	0.058	0.6173	0.140936336	1.478353171
478	02/11/2020	8	4	P2	Vk7	3.0093	3.0016	3.00545	0.219	0.179	0.058	0.6173	0.289972461	3.041669168
479	02/11/2020	8	4	P2	Vk7	2.9147	2.912	2.91335	0.167	0.127	0.058	0.6173	0.205734651	2.158055779
480	02/11/2020	8	4	P2	Vk7	NA	NA	NA	NA	NA	NA	NA	NA	NA
481	02/11/2020	8	4	P2	Vk7	2.7327	2.73	2.73135	NA	NA	NA	NA	NA	NA
482	02/11/2020	8	4	P2	Vk7	2.7526	2.7563	2.75445	0.203	0.163	0.058	0.6173	0.264053135	2.769788125
483	02/11/2020	8	4	P2	Vk7	NA	2.8775	2.8775	0.256	0.216	0.058	0.6173	0.349910902	3.67039408
484	02/11/2020	8	4	P2	Vk7	3.046	3.0388	3.0424	NA	NA	NA	NA	NA	NA
485	02/11/2020	8	4	P2	Vk7	2.9286	2.9261	2.92735	0.169	0.129	0.058	0.6173	0.208974567	2.192040909
486	02/11/2020	8	4	P2	Vk7	2.8939	2.9057	2.8998	0.205	0.165	0.058	0.6173	0.26729305	2.803773256
487	02/11/2020	8	4	P2	Vk7	2.7849	2.7855	2.7852	NA	NA	NA	NA	NA	NA
488	02/11/2020	8	4	P2	Vk7	3.0811	3.0833	3.0822	0.193	0.153	0.058	0.6173	0.247853556	2.599862474
489	02/11/2020	8	4	P2	Vk7	NA	2.738	2.738	0.159	0.119	0.058	0.6173	0.192774988	2.022115257
490	02/11/2020	8	4	P2	Vk7	2.9298	2.9258	2.9278	0.257	0.217	0.058	0.6173	0.35153086	3.687386645
491	02/11/2020	8	4	P2	Vk7	3.0021	3.0044	3.00325	NA	NA	NA	NA	NA	NA
492	02/11/2020	8	4	P2	Vk7	3.0432	3.0249	3.03405	0.264	0.224	0.058	0.6173	0.362870565	3.806334602
493	02/11/2020	8	4	P2	Vk7	NA	2.8687	2.8687	0.228	0.188	0.058	0.6173	0.304552082	3.194602255
494	02/11/2020	8	4	P2	Vk7	2.7236	2.7275	2.72555	NA	NA	NA	NA	NA	NA
495	02/11/2020	8	4	P2	Vk7	2.8618	2.8535	2.85765	0.179	0.139	0.058	0.6173	0.225174145	2.361966561
496	02/11/2020	8	4	P2	Vk7	2.7505	2.7495	2.75	NA	NA	NA	NA	NA	NA
497	02/11/2020	8	4	P2	Vk7	2.9247	2.9286	2.92665	NA	NA	NA	NA	NA	NA
498	03/11/2020	8	4	P2	Vk7	2.7714	2.7749	2.77315	NA	NA	NA	NA	NA	NA
499	03/11/2020	8	4	P2	Vk7	3.011	3.0163	3.01365	0.248	0.208	0.058	0.6173	0.336951239	3.534453559
500	03/11/2020	8	4	P2	Vk7	2.7907	2.796	2.79335	0.186	0.146	0.058	0.6173	0.236513851	2.480914517
501	03/11/2020	8	4	P2	Vk7	2.7521	2.7561	2.7541	NA	NA	NA	NA	NA	NA
502	03/11/2020	8	4	P2	Vk7	NA	NA	NA	0.065	0.025	0.058	0.6173	0.040498947	0.42481413
503	03/11/2020	8	4	P2	Vk7	2.9269	2.9222	2.92455	0.203	0.163	0.058	0.6173	0.264053135	2.769788125
504	03/11/2020	8	4	P2	Vk7	2.7426	2.7387	2.74065	0.179	0.139	0.058	0.6173	0.225174145	2.361966561
505	03/11/2020	8	4	P2	Vk7	2.7855	2.7949	2.7902	NA	NA	NA	NA	NA	NA
506	03/11/2020	8	4	P2	Vk7	2.8298	2.8244	2.8271	0.2	0.16	0.058	0.6173	0.259193261	2.71881043
507	03/11/2020	8	4	P2	Vk7	NA	NA	NA	NA	NA	NA	NA	NA	NA
508	03/11/2020	8	4	P2	Vk7	NA	3.0161	3.0161	0.205	0.165	0.058	0.6173	0.26729305	2.803773256
509	03/11/2020	8	4	P2	Vk7	2.8361	2.8389	2.8375	0.201	0.161	0.058	0.6173	0.260813219	2.735802995
510	03/11/2020	8	4	P2	Vk7	2.6831	2.6841	2.6836	0.188	0.148	0.058	0.6173	0.239753766	2.514899648
511	03/11/2020	8	4	P2	Vk7	2.9684	2.9696	2.969	0.195	0.155	0.058	0.6173	0.251093472	2.633847604
512	03/11/2020	8	4	P2	Vk7	2.7916	2.7899	2.79075	NA	NA	NA	NA	NA	NA
513	03/11/2020	8	4	P2	Vk7	2.8219	2.8217	2.8218	0.172	0.132	0.058	0.6173	0.21383444	2.243018605
514	03/11/2020	8	4	P2	Vk7	2.9043	NA	2.9043	NA	NA	NA	NA	NA	NA
515	03/11/2020	8	4	P2	Vk7	2.719	2.7135	2.9043	0.165	0.125	0.058	0.6173	0.202494735	2.124070648
516	03/11/2020	8	4	P2	Vk7	2.8676	2.8767	2.87215	NA	NA	NA	NA	NA	NA
517	03/11/2020	8	4	P2	Vk7	2.8155	2.8117	2.8136	NA	NA	NA	NA	NA	NA
518	03/11/2020	8	4	P2	Vk7	2.766	2.7672	2.7666	NA	NA	NA	NA	NA	NA
519	03/11/2020	8	4	P2	Vk7	2.7896	2.7864	2.788	0.19	0.15	0.058	0.6173	0.242993682	2.548884778
520	04/11/2020	8	5	P2	Vk7	NA	3.0477	3.0477	NA	NA	NA	NA	NA	NA
521	04/11/2020	8	5	P2	Vk7	NA	2.401	2.401	0.169	0.111	0.4	0.5448	0.203744493	2.137180001
522	04/11/2020	8	5	P2	Vk7	2.9357	2.9307	2.9332	0.163	0.105	0.4	0.5448	0.192731278	2.021656757
523	04/11/2020	8	5	P2	Vk7	2.995	2.9937	2.99435	NA	NA	NA	NA	NA	NA
524	04/11/2020	8	5	P2	Vk7	NA	2.7814	2.7814	0.237	0.179	0.4	0.5448	0.32856094	3.446443424
525	04/11/2020	8	5	P2	Vk7	3.215	3.3584	3.2867	NA	NA	NA	NA	NA	NA
526	04/11/2020	8	5	P2	Vk7	3.0671	3.0656	3.06635	NA	NA	NA	NA	NA	NA
527	04/11/2020	8	5	P2	Vk7	2.8973	2.9433	2.9203	0.224	0.166	0.4	0.5448	0.304698972	3.196143064
528	04/11/2020	8	5	P2	Vk7	2.9769	2.9787	2.9778	NA	NA	NA	NA	NA	NA
529	04/11/2020	8	5	P2	Vk7	2.8586	2.8501	2.85435	0.265	0.207	0.4	0.5448	0.379955947	3.985551893
530	04/11/2020	8	5	P2	Vk7	2.9646	2.9647	2.96465	NA	NA	NA	NA	NA	NA
531	04/11/2020	8	5	P2	Vk7	2.8549	2.8512	2.85305	0.226	0.168	0.4	0.5448	0.308370044	3.234650812
532	04/11/2020	8	5	P2	Vk7	NA	3.0672	3.0672	0.216	0.158	0.4	0.5448	0.290014684	3.042112073
533	04/11/2020	8	5	P2	Vk7	2.9863	2.983	2.98465	0.277	0.219	0.4	0.5448	0.401982379	4.21659838
534	04/11/2020	8	5	P2	Vk7	3.0239	3.0044	3.01415	0.253	0.195	0.4	0.5448	0.357929515	3.754505406
535	04/11/2020	8	5	P2	Vk7	2.9551	2.9557	2.9554	0.24	0.182	0.4	0.5448	0.334067548	3.504205046
536	04/11/2020	8	5	P2	Vk7	NA	2.6308	2.6308	0.155	0.097	0.4	0.5448	0.17804699	1.867625766
537	04/11/2020	8	5	P2	Vk7	NA	2.9843	2.9843	0.189	0.131	0.4	0.5448	0.240455213	2.522257478
538	04/11/2020	8	5	P2	Vk7	3.0374	3.0041	3.02075	NA	NA	NA	NA	NA	NA
539	04/11/2020	8	5	P2	Vk7	3.096	3.0809	3.08845	NA	NA	NA	NA	NA	NA
540	05/11/2020	8	5	P2	Vk7	2.8071	2.8038	2.80545	NA	NA	NA	NA	NA	NA
541	05/11/2020	8	5	P2	Vk7	2.7978	2.7939	2.79585	0.359	0.319	0.058	0.6173	0.516766564	5.420628294
542	05/11/2020	8	5	P2	Vk7	3.0359	3.0271	3.0315	NA	NA	NA	NA	NA	NA
543	05/11/2020	8	5	P2	Vk7	2.8875	2.8855	2.8865	NA	NA	NA	NA	NA	NA
544	05/11/2020	8	5	P2	Vk7	2.8552	2.8571	2.85615	NA	NA	NA	NA	NA	NA
545	05/11/2020	8	5	P2	Vk7	2.9625	2.9636	2.96305	0.154	0.114	0.058	0.6173	0.184675198	1.937152431
546	05/11/2020	8	5	P2	Vk7	NA	2.7037	2.7037	0.157	0.117	0.058	0.6173	0.189535072	1.988130127
547	05/11/2020	8	5	P2	Vk7	3.1094	3.1032	3.1063	NA	NA	NA	NA	NA	NA
548	05/11/2020	8	5	P2	Vk7	3.0234	3.0282	3.0258	NA	NA	NA	NA	NA	NA
549	05/11/2020	8	5	P2	Vk7	2.9536	2.9504	2.952	0.206	0.166	0.058	0.6173	0.268913008	2.820765821
550	05/11/2020	8	5	P2	Vk7	3.0511	3.0486	3.04985	0.232	0.192	0.058	0.6173	0.311031913	3.262572516
551	05/11/2020	8	5	P2	Vk7	3.0203	3.0248	3.02255	0.184	0.144	0.058	0.6173	0.233273935	2.446929387
552	05/11/2020	8	5	P2	Vk7	NA	2.9988	2.9988	0.247	0.207	0.058	0.6173	0.335331281	3.517460994
553	05/11/2020	8	5	P2	Vk7	2.8426	2.84	2.8413	NA	NA	NA	NA	NA	NA
554	05/11/2020	8	5	P2	Vk7	3.0584	3.0598	3.0591	NA	NA	NA	NA	NA	NA
555	05/11/2020	8	5	P2	Vk7	NA	2.9804	2.9804	0.197	0.157	0.058	0.6173	0.254333387	2.667832734
556	05/11/2020	8	5	P2	Vk7	2.8027	2.8058	2.80425	0.279	0.239	0.058	0.6173	0.387169934	4.06122308
557	05/11/2020	8	5	P2	Vk7	2.7206	2.7266	2.7236	0.165	0.125	0.058	0.6173	0.202494735	2.124070648
558	05/11/2020	8	5	P2	Vk7	3.0074	3.0189	3.01315	NA	NA	NA	NA	NA	NA
559	05/11/2020	8	5	P2	Vk7	2.678	2.766	2.722	0.218	0.178	0.058	0.6173	0.288352503	3.024676603
560	06/11/2020	8	6	UTN	Vk7	2.8903	2.8928	2.89155	0.307	NA	NA	NA	NA	NA
561	06/11/2020	8	6	UTN	Vk7	2.9725	2.9789	2.9757	0.256	0.198	0.04	0.5448	0.363436123	3.812267028
562	06/11/2020	8	6	UTN	Vk7	NA	3.0567	3.0567	0.27	0.212	0.04	0.5448	0.389133627	4.081821262
563	06/11/2020	8	6	UTN	Vk7	NA	2.8076	2.8076	0.222	0.164	0.04	0.5448	0.3010279	3.157635316
564	06/11/2020	8	6	UTN	Vk7	NA	2.9226	2.9226	0.274	0.216	0.04	0.5448	0.396475771	4.158836758
565	06/11/2020	8	6	UTN	Vk7	2.9569	2.9576	2.95725	0.318	0.26	0.04	0.5448	0.477239354	5.006007209
566	06/11/2020	8	6	UTN	Vk7	NA	3.0588	3.0588	0.246	0.188	0.04	0.5448	0.345080764	3.619728289
567	06/11/2020	8	6	UTN	Vk7	NA	2.849	2.849	0.28	0.222	0.04	0.5448	0.407488987	4.274360001
568	06/11/2020	8	6	UTN	Vk7	2.889	2.8832	2.8861	0.281	0.223	0.04	0.5448	0.409324523	4.293613875
569	06/11/2020	8	6	UTN	Vk7	3.1329	3.1323	3.1326	0.296	0.238	0.04	0.5448	0.436857562	4.582421983
570	06/11/2020	8	6	UTN	Vk7	2.907	2.9069	2.90695	0.28	0.222	0.04	0.5448	0.407488987	4.274360001
571	06/11/2020	8	6	UTN	Vk7	2.9238	2.9268	2.9253	0.237	0.179	0.04	0.5448	0.32856094	3.446443424
572	06/11/2020	8	6	UTN	Vk7	2.9311	2.9313	2.9312	0.289	0.231	0.04	0.5448	0.424008811	4.447644866
573	06/11/2020	8	6	UTN	Vk7	2.7487	2.7509	2.7498	0.234	0.176	0.04	0.5448	0.323054332	3.388681803
574	06/11/2020	8	6	UTN	Vk7	2.8477	2.84	2.84385	0.268	0.21	0.04	0.5448	0.385462555	4.043313515
575	06/11/2020	8	6	UTN	Vk7	2.8916	2.8907	2.89115	0.256	0.198	0.04	0.5448	0.363436123	3.812267028
576	06/11/2020	8	6	UTN	Vk7	2.809	2.8002	2.8046	NA	NA	NA	NA	NA	NA
577	06/11/2020	8	6	UTN	Vk7	NA	3.0654	3.0654	0.268	0.21	0.04	0.5448	0.385462555	4.043313515
578	06/11/2020	8	6	UTN	Vk7	3.0132	3.0197	3.01645	0.257	0.199	0.04	0.5448	0.365271659	3.831520902
579	06/11/2020	8	6	UTN	Vk7	2.7948	2.7904	2.7926	NA	NA	NA	NA	NA	NA
